# Supplementary material for: Genome-wide association and genomic prediction of resistance to viral nervous necrosis in European sea bass (Dicentrarchus labrax) using RAD sequencing
Source: Genet Sel Evol. 2018 Jun 8;50:30. doi: 10.1186/s12711-018-0401-2 (PMC5994081; doi:10.1186/s12711-018-0401-2)
Supplement: Supplementary file 1 — Additional file 1: Table S1. VNN challenged sea bass. Phenotypic information of VNN challenged sea bass and pedigree structure. [file 12711_2018_401_MOESM1_ESM.txt]

Id	tank	days	survival	Sire	Dam
Sb_Off1	2	12	0	Sb_Parent52_M	Sb_Parent9_F
Sb_Off10	2	12	0	Sb_Parent5_M	Sb_Parent9_F
Sb_Off101	2	18	0	Sb_Parent48_M	Sb_Parent30_F
Sb_Off102	2	18	0	Sb_Parent5_M	Sb_Parent31_F
Sb_Off1027	3	60	1	Sb_Parent34_M	Sb_Parent9_F
Sb_Off1028	3	60	1	Sb_Parent43_M	Sb_Parent50_F
Sb_Off1029	3	60	1	Sb_Parent45_M	Sb_Parent3_F
Sb_Off103	2	18	0	Sb_Parent45_M	Sb_Parent36_F
Sb_Off1030	3	60	1	Sb_Parent48_M	Sb_Parent21_F
Sb_Off1032	3	60	1	Sb_Parent15_M	Sb_Parent30_F
Sb_Off1033	3	60	1	Sb_Parent44_M	Sb_Parent47_F
Sb_Off1034	3	60	1	Sb_Parent55_M	Sb_Parent63_F
Sb_Off1035	3	60	1	Sb_Parent25_M	Sb_Parent58_F
Sb_Off1036	3	60	1	Sb_Parent54_M	Sb_Parent3_F
Sb_Off1038	3	60	1	Sb_Parent57_M	Sb_Parent53_F
Sb_Off1039	3	60	1	Sb_Parent66_M	Sb_Parent3_F
Sb_Off104	2	18	0	Sb_Parent1_M	Sb_Parent63_F
Sb_Off1040	3	60	1	Sb_Parent25_M	Sb_Parent30_F
Sb_Off1041	3	60	1	Sb_Parent62_M	Sb_Parent23_F
Sb_Off1042	3	60	1	Sb_Parent15_M	Sb_Parent58_F
Sb_Off1043	3	60	1	Sb_Parent46_M	Sb_Parent31_F
Sb_Off1044	3	60	1	Sb_Parent61_M	Sb_Parent9_F
Sb_Off1045	3	60	1	Sb_Parent65_M	Sb_Parent53_F
Sb_Off1046	3	60	1	Sb_Parent7_M	Sb_Parent9_F
Sb_Off1049	3	60	1	Sb_Parent5_M	Sb_Parent9_F
Sb_Off105	2	18	0	Sb_Parent15_M	Sb_Parent58_F
Sb_Off1050	3	60	1	Sb_Parent20_M	Sb_Parent53_F
Sb_Off1051	3	60	1	Sb_Parent55_M	Sb_Parent30_F
Sb_Off1052	3	60	1	Sb_Parent17_M	Sb_Parent9_F
Sb_Off1053	3	60	1	Sb_Parent25_M	Sb_Parent21_F
Sb_Off1054	3	60	1	Sb_Parent33_M	Sb_Parent30_F
Sb_Off1055	3	60	1	Sb_Parent28_M	Sb_Parent36_F
Sb_Off1056	3	60	1	Sb_Parent54_M	Sb_Parent3_F
Sb_Off1057	3	60	1	Sb_Parent33_M	Sb_Parent30_F
Sb_Off1058	3	60	1	Sb_Parent46_M	Sb_Parent9_F
Sb_Off1059	3	60	1	Sb_Parent48_M	Sb_Parent21_F
Sb_Off106	2	18	0	Sb_Parent25_M	Sb_Parent21_F
Sb_Off1060	3	60	1	Sb_Parent33_M	Sb_Parent58_F
Sb_Off1062	3	60	1	Sb_Parent48_M	Sb_Parent30_F
Sb_Off1063	3	60	1	Sb_Parent56_M	Sb_Parent53_F
Sb_Off1064	3	60	1	Sb_Parent27_M	Sb_Parent58_F
Sb_Off1065	3	60	1	Sb_Parent14_M	Sb_Parent30_F
Sb_Off1066	3	60	1	Sb_Parent66_M	Sb_Parent36_F
Sb_Off1067	3	60	1	Sb_Parent7_M	Sb_Parent47_F
Sb_Off1068	3	60	1	Sb_Parent20_M	Sb_Parent53_F
Sb_Off1069	3	60	1	Sb_Parent29_M	Sb_Parent30_F
Sb_Off107	2	18	0	Sb_Parent46_M	Sb_Parent9_F
Sb_Off1071	3	60	1	Sb_Parent29_M	Sb_Parent63_F
Sb_Off1072	3	60	1	Sb_Parent17_M	Sb_Parent9_F
Sb_Off1073	3	60	1	Sb_Parent44_M	Sb_Parent9_F
Sb_Off1074	3	60	1	Sb_Parent17_M	Sb_Parent9_F
Sb_Off1075	3	60	1	Sb_Parent43_M	Sb_Parent53_F
Sb_Off1076	3	60	1	Sb_Parent27_M	Sb_Parent30_F
Sb_Off1077	3	60	1	Sb_Parent42_M	Sb_Parent9_F
Sb_Off1078	3	60	1	Sb_Parent43_M	Sb_Parent50_F
Sb_Off1079	3	60	1	Sb_Parent56_M	Sb_Parent53_F
Sb_Off108	2	18	0	Sb_Parent60_M	Sb_Parent67_F
Sb_Off1080	3	60	1	Sb_Parent28_M	Sb_Parent36_F
Sb_Off1082	3	60	1	Sb_Parent4_M	Sb_Parent9_F
Sb_Off1084	3	60	1	Sb_Parent19_M	Sb_Parent3_F
Sb_Off1085	3	60	1	Sb_Parent29_M	Sb_Parent49_F
Sb_Off1086	3	60	1	Sb_Parent25_M	Sb_Parent21_F
Sb_Off1088	3	60	1	Sb_Parent65_M	Sb_Parent53_F
Sb_Off1089	3	60	1	Sb_Parent34_M	Sb_Parent9_F
Sb_Off109	2	19	0	Sb_Parent55_M	Sb_Parent21_F
Sb_Off1090	3	60	1	Sb_Parent29_M	Sb_Parent58_F
Sb_Off1091	3	60	1	Sb_Parent55_M	Sb_Parent21_F
Sb_Off1092	3	60	1	Sb_Parent46_M	Sb_Parent9_F
Sb_Off1093	3	60	1	Sb_Parent12_M	Sb_Parent36_F
Sb_Off1094	3	60	1	Sb_Parent7_M	Sb_Parent9_F
Sb_Off1095	3	60	1	Sb_Parent56_M	Sb_Parent38_F
Sb_Off1096	3	60	1	Sb_Parent46_M	Sb_Parent9_F
Sb_Off1097	3	60	1	Sb_Parent35_M	Sb_Parent38_F
Sb_Off1099	3	60	1	Sb_Parent5_M	Sb_Parent9_F
Sb_Off110	2	19	0	Sb_Parent52_M	Sb_Parent9_F
Sb_Off1100	3	60	1	Sb_Parent65_M	Sb_Parent50_F
Sb_Off1101	3	60	1	Sb_Parent25_M	Sb_Parent21_F
Sb_Off1102	3	60	1	Sb_Parent62_M	Sb_Parent67_F
Sb_Off1103	3	60	1	Sb_Parent14_M	Sb_Parent30_F
Sb_Off1104	3	60	1	Sb_Parent22_M	Sb_Parent3_F
Sb_Off1105	3	60	1	Sb_Parent37_M	Sb_Parent53_F
Sb_Off1106	3	60	1	Sb_Parent15_M	Sb_Parent63_F
Sb_Off1107	3	60	1	Sb_Parent29_M	Sb_Parent63_F
Sb_Off1108	3	60	1	Sb_Parent48_M	Sb_Parent30_F
Sb_Off1109	3	60	1	Sb_Parent65_M	Sb_Parent53_F
Sb_Off111	2	19	0	Sb_Parent61_M	Sb_Parent9_F
Sb_Off1110	3	60	1	Sb_Parent17_M	Sb_Parent9_F
Sb_Off1111	3	60	1	Sb_Parent12_M	Sb_Parent36_F
Sb_Off1112	3	60	1	Sb_Parent48_M	Sb_Parent30_F
Sb_Off1113	3	60	1	Sb_Parent5_M	Sb_Parent9_F
Sb_Off1114	3	60	1	Sb_Parent7_M	Sb_Parent9_F
Sb_Off1116	3	60	1	Sb_Parent61_M	Sb_Parent9_F
Sb_Off1117	3	60	1	Sb_Parent61_M	Sb_Parent9_F
Sb_Off1118	3	60	1	Sb_Parent56_M	Sb_Parent50_F
Sb_Off1119	3	60	1	Sb_Parent52_M	Sb_Parent9_F
Sb_Off1120	3	60	1	Sb_Parent1_M	Sb_Parent30_F
Sb_Off1121	3	60	1	Sb_Parent42_M	Sb_Parent9_F
Sb_Off1122	3	60	1	Sb_Parent15_M	Sb_Parent58_F
Sb_Off1123	3	60	1	Sb_Parent8_M	Sb_Parent67_F
Sb_Off1124	3	60	1	Sb_Parent12_M	Sb_Parent36_F
Sb_Off1125	3	60	1	Sb_Parent15_M	Sb_Parent58_F
Sb_Off1126	3	60	1	Sb_Parent43_M	Sb_Parent50_F
Sb_Off1127	3	60	1	Sb_Parent52_M	Sb_Parent47_F
Sb_Off1128	3	60	1	Sb_Parent42_M	Sb_Parent9_F
Sb_Off1129	3	60	1	Sb_Parent13_M	Sb_Parent67_F
Sb_Off1130	3	60	1	Sb_Parent5_M	Sb_Parent9_F
Sb_Off1131	3	60	1	Sb_Parent27_M	Sb_Parent30_F
Sb_Off1132	3	60	1	Sb_Parent4_M	Sb_Parent9_F
Sb_Off1133	3	60	1	Sb_Parent33_M	Sb_Parent58_F
Sb_Off1134	3	60	1	Sb_Parent66_M	Sb_Parent3_F
Sb_Off1135	3	60	1	Sb_Parent46_M	Sb_Parent9_F
Sb_Off1136	3	60	1	Sb_Parent56_M	Sb_Parent50_F
Sb_Off1137	3	60	1	Sb_Parent56_M	Sb_Parent50_F
Sb_Off1138	3	60	1	Sb_Parent57_M	Sb_Parent38_F
Sb_Off1139	3	60	1	Sb_Parent17_M	Sb_Parent9_F
Sb_Off114	2	19	0	Sb_Parent29_M	Sb_Parent30_F
Sb_Off1140	3	60	1	Sb_Parent52_M	Sb_Parent9_F
Sb_Off1141	3	60	1	Sb_Parent17_M	Sb_Parent9_F
Sb_Off1142	3	60	1	Sb_Parent20_M	Sb_Parent50_F
Sb_Off1143	3	60	1	Sb_Parent20_M	Sb_Parent38_F
Sb_Off1144	3	60	1	Sb_Parent17_M	Sb_Parent47_F
Sb_Off1145	3	60	1	Sb_Parent1_M	Sb_Parent63_F
Sb_Off1146	3	60	1	Sb_Parent52_M	Sb_Parent9_F
Sb_Off1147	3	60	1	Sb_Parent45_M	Sb_Parent36_F
Sb_Off1148	3	60	1	Sb_Parent17_M	Sb_Parent9_F
Sb_Off1149	3	60	1	Sb_Parent17_M	Sb_Parent47_F
Sb_Off115	2	19	0	Sb_Parent46_M	Sb_Parent9_F
Sb_Off1150	3	60	1	Sb_Parent37_M	Sb_Parent50_F
Sb_Off1151	3	60	1	Sb_Parent48_M	Sb_Parent21_F
Sb_Off1152	3	60	1	Sb_Parent2_M	Sb_Parent36_F
Sb_Off1153	3	60	1	Sb_Parent56_M	Sb_Parent53_F
Sb_Off1154	3	60	1	Sb_Parent61_M	Sb_Parent9_F
Sb_Off1155	3	60	1	Sb_Parent28_M	Sb_Parent36_F
Sb_Off1156	3	60	1	Sb_Parent1_M	Sb_Parent30_F
Sb_Off1157	3	60	1	Sb_Parent45_M	Sb_Parent36_F
Sb_Off1158	3	60	1	Sb_Parent48_M	Sb_Parent63_F
Sb_Off1159	3	60	1	Sb_Parent65_M	Sb_Parent53_F
Sb_Off116	2	19	0	Sb_Parent15_M	Sb_Parent21_F
Sb_Off1160	3	60	1	Sb_Parent17_M	Sb_Parent9_F
Sb_Off1161	3	60	1	Sb_Parent45_M	Sb_Parent36_F
Sb_Off1162	3	60	1	Sb_Parent29_M	Sb_Parent58_F
Sb_Off1163	3	60	1	Sb_Parent45_M	Sb_Parent36_F
Sb_Off1164	3	60	1	Sb_Parent44_M	Sb_Parent9_F
Sb_Off1165	3	60	1	Sb_Parent25_M	Sb_Parent30_F
Sb_Off1166	3	60	1	Sb_Parent54_M	Sb_Parent36_F
Sb_Off1167	3	60	1	Sb_Parent5_M	Sb_Parent47_F
Sb_Off1168	3	60	1	Sb_Parent27_M	Sb_Parent30_F
Sb_Off1169	3	60	1	Sb_Parent61_M	Sb_Parent47_F
Sb_Off117	2	19	0	Sb_Parent56_M	Sb_Parent53_F
Sb_Off1170	3	60	1	Sb_Parent44_M	Sb_Parent9_F
Sb_Off1171	3	60	1	Sb_Parent34_M	Sb_Parent47_F
Sb_Off1172	3	60	1	Sb_Parent29_M	Sb_Parent58_F
Sb_Off1173	3	60	1	Sb_Parent54_M	Sb_Parent36_F
Sb_Off1174	3	60	1	Sb_Parent35_M	Sb_Parent50_F
Sb_Off1175	3	60	1	Sb_Parent33_M	Sb_Parent63_F
Sb_Off1176	3	60	1	Sb_Parent20_M	Sb_Parent53_F
Sb_Off1177	3	60	1	Sb_Parent39_M	Sb_Parent67_F
Sb_Off1178	3	60	1	Sb_Parent66_M	Sb_Parent36_F
Sb_Off1179	3	60	1	Sb_Parent46_M	Sb_Parent31_F
Sb_Off118	2	20	0	Sb_Parent43_M	Sb_Parent53_F
Sb_Off1180	3	60	1	Sb_Parent61_M	Sb_Parent9_F
Sb_Off1181	3	60	1	Sb_Parent27_M	Sb_Parent58_F
Sb_Off1182	3	60	1	Sb_Parent48_M	Sb_Parent30_F
Sb_Off1183	3	60	1	Sb_Parent65_M	Sb_Parent53_F
Sb_Off1184	3	60	1	Sb_Parent56_M	Sb_Parent50_F
Sb_Off1186	3	60	1	Sb_Parent29_M	Sb_Parent21_F
Sb_Off1187	3	60	1	Sb_Parent17_M	Sb_Parent9_F
Sb_Off1188	3	60	1	Sb_Parent48_M	Sb_Parent30_F
Sb_Off1189	3	60	1	Sb_Parent44_M	Sb_Parent9_F
Sb_Off119	2	20	0	Sb_Parent4_M	Sb_Parent9_F
Sb_Off1190	3	60	1	Sb_Parent1_M	Sb_Parent30_F
Sb_Off120	2	20	0	Sb_Parent4_M	Sb_Parent9_F
Sb_Off1203	1	3	0	Sb_Parent13_M	Sb_Parent23_F
Sb_Off1204	1	5	0	Sb_Parent52_M	Sb_Parent47_F
Sb_Off1205	1	5	0	Sb_Parent61_M	Sb_Parent9_F
Sb_Off121	2	20	0	Sb_Parent26_M	Sb_Parent67_F
Sb_Off1210	1	6	0	Sb_Parent1_M	Sb_Parent21_F
Sb_Off1211	1	6	0	Sb_Parent8_M	Sb_Parent67_F
Sb_Off1212	1	7	0	Sb_Parent55_M	Sb_Parent21_F
Sb_Off1215	1	7	0	Sb_Parent18_M	Sb_Parent53_F
Sb_Off1216	1	7	0	Sb_Parent54_M	Sb_Parent3_F
Sb_Off1217	1	7	0	Sb_Parent22_M	Sb_Parent36_F
Sb_Off1218	1	7	0	Sb_Parent44_M	Sb_Parent9_F
Sb_Off1219	1	8	0	Sb_Parent43_M	Sb_Parent53_F
Sb_Off122	2	20	0	Sb_Parent61_M	Sb_Parent9_F
Sb_Off1220	1	8	0	Sb_Parent48_M	Sb_Parent21_F
Sb_Off1222	1	8	0	Sb_Parent44_M	Sb_Parent47_F
Sb_Off1223	1	8	0	Sb_Parent46_M	Sb_Parent9_F
Sb_Off1224	1	8	0	Sb_Parent5_M	Sb_Parent47_F
Sb_Off1225	1	8	0	Sb_Parent54_M	Sb_Parent36_F
Sb_Off1226	1	8	0	Sb_Parent46_M	Sb_Parent31_F
Sb_Off1227	1	8	0	Sb_Parent52_M	Sb_Parent9_F
Sb_Off1228	1	8	0	Sb_Parent4_M	Sb_Parent9_F
Sb_Off123	2	20	0	Sb_Parent15_M	Sb_Parent30_F
Sb_Off1230	1	8	0	Sb_Parent16_M	Sb_Parent3_F
Sb_Off1231	1	8	0	Sb_Parent4_M	Sb_Parent9_F
Sb_Off1234	1	8	0	Sb_Parent46_M	Sb_Parent9_F
Sb_Off1236	1	8	0	Sb_Parent65_M	Sb_Parent38_F
Sb_Off1237	1	9	0	Sb_Parent54_M	Sb_Parent36_F
Sb_Off1238	1	9	0	Sb_Parent61_M	Sb_Parent9_F
Sb_Off1240	1	9	0	Sb_Parent28_M	Sb_Parent36_F
Sb_Off1241	1	9	0	Sb_Parent28_M	Sb_Parent36_F
Sb_Off1242	1	9	0	Sb_Parent34_M	Sb_Parent47_F
Sb_Off1243	1	9	0	Sb_Parent65_M	Sb_Parent53_F
Sb_Off1246	1	9	0	Sb_Parent42_M	Sb_Parent9_F
Sb_Off1249	1	9	0	Sb_Parent60_M	Sb_Parent67_F
Sb_Off125	2	20	0	Sb_Parent12_M	Sb_Parent36_F
Sb_Off1250	1	9	0	Sb_Parent1_M	Sb_Parent21_F
Sb_Off1251	1	9	0	Sb_Parent46_M	Sb_Parent47_F
Sb_Off1252	1	9	0	Sb_Parent7_M	Sb_Parent31_F
Sb_Off1253	1	9	0	Sb_Parent17_M	Sb_Parent9_F
Sb_Off1254	1	9	0	Sb_Parent52_M	Sb_Parent47_F
Sb_Off1255	1	10	0	Sb_Parent7_M	Sb_Parent9_F
Sb_Off1256	1	10	0	Sb_Parent5_M	Sb_Parent9_F
Sb_Off1258	1	10	0	Sb_Parent5_M	Sb_Parent47_F
Sb_Off1259	1	10	0	Sb_Parent33_M	Sb_Parent58_F
Sb_Off126	2	20	0	Sb_Parent54_M	Sb_Parent3_F
Sb_Off1260	1	10	0	Sb_Parent43_M	Sb_Parent53_F
Sb_Off1261	1	10	0	Sb_Parent52_M	Sb_Parent9_F
Sb_Off1263	1	10	0	Sb_Parent42_M	Sb_Parent9_F
Sb_Off1264	1	11	0	Sb_Parent13_M	Sb_Parent67_F
Sb_Off1265	1	11	0	Sb_Parent28_M	Sb_Parent36_F
Sb_Off1266	1	11	0	Sb_Parent7_M	Sb_Parent9_F
Sb_Off1267	1	11	0	Sb_Parent43_M	Sb_Parent53_F
Sb_Off1268	1	11	0	Sb_Parent17_M	Sb_Parent9_F
Sb_Off1269	1	12	0	Sb_Parent43_M	Sb_Parent53_F
Sb_Off127	2	20	0	Sb_Parent22_M	Sb_Parent36_F
Sb_Off1274	1	12	0	Sb_Parent1_M	Sb_Parent30_F
Sb_Off1275	1	12	0	Sb_Parent43_M	Sb_Parent53_F
Sb_Off1276	1	12	0	Sb_Parent55_M	Sb_Parent21_F
Sb_Off1279	1	12	0	Sb_Parent17_M	Sb_Parent9_F
Sb_Off128	2	20	0	Sb_Parent33_M	Sb_Parent30_F
Sb_Off1283	1	13	0	Sb_Parent4_M	Sb_Parent9_F
Sb_Off1284	1	13	0	Sb_Parent34_M	Sb_Parent47_F
Sb_Off1286	1	13	0	Sb_Parent1_M	Sb_Parent49_F
Sb_Off1287	1	13	0	Sb_Parent35_M	Sb_Parent53_F
Sb_Off1288	1	13	0	Sb_Parent28_M	Sb_Parent36_F
Sb_Off1294	1	14	0	Sb_Parent15_M	Sb_Parent30_F
Sb_Off1297	1	15	0	Sb_Parent34_M	Sb_Parent9_F
Sb_Off1298	1	15	0	Sb_Parent65_M	Sb_Parent53_F
Sb_Off1301	1	15	0	Sb_Parent43_M	Sb_Parent50_F
Sb_Off1302	1	15	0	Sb_Parent17_M	Sb_Parent47_F
Sb_Off1303	1	15	0	Sb_Parent61_M	Sb_Parent47_F
Sb_Off1304	1	15	0	Sb_Parent57_M	Sb_Parent50_F
Sb_Off1305	1	15	0	Sb_Parent1_M	Sb_Parent21_F
Sb_Off1306	1	15	0	Sb_Parent29_M	Sb_Parent30_F
Sb_Off1307	1	15	0	Sb_Parent61_M	Sb_Parent9_F
Sb_Off1308	1	15	0	Sb_Parent18_M	Sb_Parent50_F
Sb_Off1309	1	16	0	Sb_Parent11_M	Sb_Parent21_F
Sb_Off131	2	20	0	Sb_Parent7_M	Sb_Parent31_F
Sb_Off1312	1	16	0	Sb_Parent22_M	Sb_Parent3_F
Sb_Off1314	1	16	0	Sb_Parent7_M	Sb_Parent9_F
Sb_Off1318	1	17	0	Sb_Parent4_M	Sb_Parent9_F
Sb_Off132	2	21	0	Sb_Parent42_M	Sb_Parent47_F
Sb_Off1321	1	18	0	Sb_Parent18_M	Sb_Parent53_F
Sb_Off1326	1	18	0	Sb_Parent34_M	Sb_Parent9_F
Sb_Off1327	1	18	0	Sb_Parent25_M	Sb_Parent21_F
Sb_Off1328	1	18	0	Sb_Parent44_M	Sb_Parent9_F
Sb_Off1329	1	19	0	Sb_Parent43_M	Sb_Parent53_F
Sb_Off133	2	21	0	Sb_Parent19_M	Sb_Parent36_F
Sb_Off1330	1	19	0	Sb_Parent66_M	Sb_Parent3_F
Sb_Off1331	1	19	0	Sb_Parent62_M	Sb_Parent67_F
Sb_Off1335	1	19	0	Sb_Parent17_M	Sb_Parent47_F
Sb_Off1336	1	19	0	Sb_Parent52_M	Sb_Parent9_F
Sb_Off1337	1	19	0	Sb_Parent43_M	Sb_Parent53_F
Sb_Off1338	1	19	0	Sb_Parent15_M	Sb_Parent58_F
Sb_Off134	2	21	0	Sb_Parent55_M	Sb_Parent21_F
Sb_Off1340	1	19	0	Sb_Parent45_M	Sb_Parent36_F
Sb_Off1341	1	19	0	Sb_Parent19_M	Sb_Parent36_F
Sb_Off1346	1	20	0	Sb_Parent1_M	Sb_Parent21_F
Sb_Off1347	1	20	0	Sb_Parent61_M	Sb_Parent9_F
Sb_Off135	2	21	0	Sb_Parent48_M	Sb_Parent63_F
Sb_Off1354	1	20	0	Sb_Parent46_M	Sb_Parent9_F
Sb_Off1355	1	20	0	Sb_Parent46_M	Sb_Parent9_F
Sb_Off1356	1	20	0	Sb_Parent16_M	Sb_Parent32_F
Sb_Off1359	1	20	0	Sb_Parent1_M	Sb_Parent58_F
Sb_Off136	2	21	0	Sb_Parent28_M	Sb_Parent36_F
Sb_Off1360	1	20	0	Sb_Parent15_M	Sb_Parent58_F
Sb_Off1361	1	20	0	Sb_Parent61_M	Sb_Parent9_F
Sb_Off1362	1	20	0	Sb_Parent1_M	Sb_Parent63_F
Sb_Off1363	1	20	0	Sb_Parent22_M	Sb_Parent3_F
Sb_Off1364	1	20	0	Sb_Parent17_M	Sb_Parent9_F
Sb_Off1365	1	21	0	Sb_Parent24_M	Sb_Parent53_F
Sb_Off1366	1	21	0	Sb_Parent55_M	Sb_Parent63_F
Sb_Off1368	1	21	0	Sb_Parent28_M	Sb_Parent3_F
Sb_Off1369	1	21	0	Sb_Parent66_M	Sb_Parent3_F
Sb_Off137	2	21	0	Sb_Parent15_M	Sb_Parent58_F
Sb_Off1370	1	21	0	Sb_Parent57_M	Sb_Parent53_F
Sb_Off1371	1	21	0	Sb_Parent55_M	Sb_Parent21_F
Sb_Off1372	1	21	0	Sb_Parent66_M	Sb_Parent3_F
Sb_Off1373	1	21	0	Sb_Parent43_M	Sb_Parent53_F
Sb_Off1374	1	21	0	Sb_Parent54_M	Sb_Parent3_F
Sb_Off1375	1	21	0	Sb_Parent13_M	Sb_Parent67_F
Sb_Off1376	1	21	0	Sb_Parent7_M	Sb_Parent9_F
Sb_Off1377	1	21	0	Sb_Parent15_M	Sb_Parent21_F
Sb_Off1378	1	21	0	Sb_Parent55_M	Sb_Parent30_F
Sb_Off1379	1	21	0	Sb_Parent57_M	Sb_Parent53_F
Sb_Off138	2	21	0	Sb_Parent1_M	Sb_Parent21_F
Sb_Off1380	1	21	0	Sb_Parent17_M	Sb_Parent31_F
Sb_Off1381	1	21	0	Sb_Parent7_M	Sb_Parent9_F
Sb_Off1382	1	22	0	Sb_Parent48_M	Sb_Parent21_F
Sb_Off1383	1	22	0	Sb_Parent60_M	Sb_Parent67_F
Sb_Off1384	1	22	0	Sb_Parent46_M	Sb_Parent47_F
Sb_Off1385	1	22	0	Sb_Parent34_M	Sb_Parent47_F
Sb_Off1388	1	22	0	Sb_Parent46_M	Sb_Parent9_F
Sb_Off1389	1	22	0	Sb_Parent56_M	Sb_Parent53_F
Sb_Off139	2	21	0	Sb_Parent17_M	Sb_Parent31_F
Sb_Off1391	1	22	0	Sb_Parent56_M	Sb_Parent53_F
Sb_Off1392	1	22	0	Sb_Parent16_M	Sb_Parent3_F
Sb_Off1393	1	22	0	Sb_Parent55_M	Sb_Parent21_F
Sb_Off1395	1	23	0	Sb_Parent42_M	Sb_Parent31_F
Sb_Off1396	1	23	0	Sb_Parent34_M	Sb_Parent9_F
Sb_Off1397	1	23	0	Sb_Parent19_M	Sb_Parent36_F
Sb_Off1398	1	23	0	Sb_Parent33_M	Sb_Parent21_F
Sb_Off14	2	12	0	Sb_Parent34_M	Sb_Parent9_F
Sb_Off140	2	21	0	Sb_Parent15_M	Sb_Parent21_F
Sb_Off1401	1	23	0	Sb_Parent66_M	Sb_Parent3_F
Sb_Off1402	1	23	0	Sb_Parent17_M	Sb_Parent9_F
Sb_Off1403	1	24	0	Sb_Parent15_M	Sb_Parent30_F
Sb_Off1404	1	24	0	Sb_Parent44_M	Sb_Parent47_F
Sb_Off1408	1	24	0	Sb_Parent42_M	Sb_Parent9_F
Sb_Off1409	1	24	0	Sb_Parent18_M	Sb_Parent50_F
Sb_Off141	2	21	0	Sb_Parent28_M	Sb_Parent3_F
Sb_Off1413	1	25	0	Sb_Parent57_M	Sb_Parent53_F
Sb_Off1416	1	26	0	Sb_Parent17_M	Sb_Parent31_F
Sb_Off1419	1	26	0	Sb_Parent56_M	Sb_Parent53_F
Sb_Off142	2	21	0	Sb_Parent14_M	Sb_Parent21_F
Sb_Off1420	1	26	0	Sb_Parent42_M	Sb_Parent9_F
Sb_Off1421	1	26	0	Sb_Parent52_M	Sb_Parent9_F
Sb_Off1422	1	27	0	Sb_Parent4_M	Sb_Parent47_F
Sb_Off1423	1	27	0	Sb_Parent15_M	Sb_Parent21_F
Sb_Off1428	1	27	0	Sb_Parent29_M	Sb_Parent63_F
Sb_Off143	2	21	0	Sb_Parent52_M	Sb_Parent47_F
Sb_Off1432	1	31	0	Sb_Parent29_M	Sb_Parent30_F
Sb_Off1433	1	31	0	Sb_Parent54_M	Sb_Parent36_F
Sb_Off1434	1	31	0	Sb_Parent28_M	Sb_Parent36_F
Sb_Off1435	1	31	0	Sb_Parent51_M	Sb_Parent67_F
Sb_Off1436	1	31	0	Sb_Parent15_M	Sb_Parent21_F
Sb_Off144	2	21	0	Sb_Parent7_M	Sb_Parent64_F
Sb_Off1441	1	32	0	Sb_Parent20_M	Sb_Parent50_F
Sb_Off1443	1	33	0	Sb_Parent25_M	Sb_Parent63_F
Sb_Off1446	1	33	0	Sb_Parent17_M	Sb_Parent31_F
Sb_Off1447	1	33	0	Sb_Parent1_M	Sb_Parent30_F
Sb_Off1448	1	33	0	Sb_Parent54_M	Sb_Parent3_F
Sb_Off1449	1	33	0	Sb_Parent66_M	Sb_Parent36_F
Sb_Off145	2	21	0	Sb_Parent19_M	Sb_Parent36_F
Sb_Off1450	1	33	0	Sb_Parent28_M	Sb_Parent3_F
Sb_Off1452	1	34	0	Sb_Parent65_M	Sb_Parent50_F
Sb_Off1454	1	35	0	Sb_Parent33_M	Sb_Parent21_F
Sb_Off1459	1	37	0	Sb_Parent10_M	Sb_Parent23_F
Sb_Off146	2	21	0	Sb_Parent25_M	Sb_Parent21_F
Sb_Off1461	1	38	0	Sb_Parent8_M	Sb_Parent67_F
Sb_Off1462	1	38	0	Sb_Parent33_M	Sb_Parent30_F
Sb_Off1464	1	39	0	Sb_Parent29_M	Sb_Parent21_F
Sb_Off1467	1	40	0	Sb_Parent11_M	Sb_Parent30_F
Sb_Off1468	1	40	0	Sb_Parent29_M	Sb_Parent21_F
Sb_Off147	2	21	0	Sb_Parent16_M	Sb_Parent36_F
Sb_Off1470	1	41	0	Sb_Parent28_M	Sb_Parent36_F
Sb_Off1471	1	41	0	Sb_Parent19_M	Sb_Parent36_F
Sb_Off1472	1	42	0	Sb_Parent28_M	Sb_Parent36_F
Sb_Off1473	1	43	0	Sb_Parent35_M	Sb_Parent53_F
Sb_Off1474	1	43	0	Sb_Parent52_M	Sb_Parent47_F
Sb_Off1475	1	43	0	Sb_Parent45_M	Sb_Parent36_F
Sb_Off1476	1	43	0	Sb_Parent24_M	Sb_Parent53_F
Sb_Off1477	1	43	0	Sb_Parent54_M	Sb_Parent36_F
Sb_Off1478	1	43	0	Sb_Parent44_M	Sb_Parent31_F
Sb_Off1479	1	43	0	Sb_Parent17_M	Sb_Parent9_F
Sb_Off148	2	21	0	Sb_Parent62_M	Sb_Parent67_F
Sb_Off1480	1	43	0	Sb_Parent20_M	Sb_Parent53_F
Sb_Off149	2	21	0	Sb_Parent17_M	Sb_Parent47_F
Sb_Off15	2	12	0	Sb_Parent1_M	Sb_Parent49_F
Sb_Off150	2	21	0	Sb_Parent34_M	Sb_Parent9_F
Sb_Off151	2	21	0	Sb_Parent19_M	Sb_Parent3_F
Sb_Off152	2	21	0	Sb_Parent16_M	Sb_Parent3_F
Sb_Off153	2	21	0	Sb_Parent1_M	Sb_Parent63_F
Sb_Off156	2	22	0	Sb_Parent15_M	Sb_Parent21_F
Sb_Off157	2	22	0	Sb_Parent15_M	Sb_Parent30_F
Sb_Off158	2	22	0	Sb_Parent11_M	Sb_Parent21_F
Sb_Off159	2	23	0	Sb_Parent15_M	Sb_Parent30_F
Sb_Off160	2	23	0	Sb_Parent17_M	Sb_Parent9_F
Sb_Off162	2	23	0	Sb_Parent4_M	Sb_Parent9_F
Sb_Off163	2	23	0	Sb_Parent55_M	Sb_Parent30_F
Sb_Off164	2	23	0	Sb_Parent55_M	Sb_Parent49_F
Sb_Off165	2	23	0	Sb_Parent13_M	Sb_Parent67_F
Sb_Off167	2	23	0	Sb_Parent66_M	Sb_Parent36_F
Sb_Off168	2	23	0	Sb_Parent44_M	Sb_Parent9_F
Sb_Off170	2	24	0	Sb_Parent61_M	Sb_Parent9_F
Sb_Off171	2	24	0	Sb_Parent19_M	Sb_Parent36_F
Sb_Off172	2	24	0	Sb_Parent16_M	Sb_Parent3_F
Sb_Off1738	1	60	1	Sb_Parent25_M	Sb_Parent21_F
Sb_Off1739	1	60	1	Sb_Parent19_M	Sb_Parent36_F
Sb_Off174	2	24	0	Sb_Parent29_M	Sb_Parent21_F
Sb_Off1740	1	60	1	Sb_Parent44_M	Sb_Parent9_F
Sb_Off1741	1	60	1	Sb_Parent56_M	Sb_Parent38_F
Sb_Off1742	1	60	1	Sb_Parent33_M	Sb_Parent30_F
Sb_Off1743	1	60	1	Sb_Parent12_M	Sb_Parent36_F
Sb_Off1744	1	60	1	Sb_Parent41_M	Sb_Parent36_F
Sb_Off1745	1	60	1	Sb_Parent48_M	Sb_Parent49_F
Sb_Off1746	1	60	1	Sb_Parent42_M	Sb_Parent9_F
Sb_Off1747	1	60	1	Sb_Parent44_M	Sb_Parent9_F
Sb_Off1748	1	60	1	Sb_Parent19_M	Sb_Parent3_F
Sb_Off1749	1	60	1	Sb_Parent60_M	Sb_Parent67_F
Sb_Off175	2	24	0	Sb_Parent61_M	Sb_Parent9_F
Sb_Off1750	1	60	1	Sb_Parent15_M	Sb_Parent63_F
Sb_Off1751	1	60	1	Sb_Parent18_M	Sb_Parent53_F
Sb_Off1752	1	60	1	Sb_Parent43_M	Sb_Parent50_F
Sb_Off1753	1	60	1	Sb_Parent39_M	Sb_Parent67_F
Sb_Off1754	1	60	1	Sb_Parent4_M	Sb_Parent9_F
Sb_Off1756	1	60	1	Sb_Parent55_M	Sb_Parent58_F
Sb_Off1757	1	60	1	Sb_Parent33_M	Sb_Parent30_F
Sb_Off1758	1	60	1	Sb_Parent48_M	Sb_Parent58_F
Sb_Off1759	1	60	1	Sb_Parent52_M	Sb_Parent9_F
Sb_Off176	2	25	0	Sb_Parent55_M	Sb_Parent21_F
Sb_Off1760	1	60	1	Sb_Parent52_M	Sb_Parent9_F
Sb_Off1761	1	60	1	Sb_Parent1_M	Sb_Parent30_F
Sb_Off1762	1	60	1	Sb_Parent29_M	Sb_Parent58_F
Sb_Off1763	1	60	1	Sb_Parent55_M	Sb_Parent49_F
Sb_Off1764	1	60	1	Sb_Parent5_M	Sb_Parent9_F
Sb_Off1765	1	60	1	Sb_Parent25_M	Sb_Parent63_F
Sb_Off1766	1	60	1	Sb_Parent48_M	Sb_Parent63_F
Sb_Off1767	1	60	1	Sb_Parent55_M	Sb_Parent21_F
Sb_Off1768	1	60	1	Sb_Parent56_M	Sb_Parent53_F
Sb_Off1769	1	60	1	Sb_Parent7_M	Sb_Parent9_F
Sb_Off177	2	26	0	Sb_Parent5_M	Sb_Parent47_F
Sb_Off1770	1	60	1	Sb_Parent45_M	Sb_Parent3_F
Sb_Off1771	1	60	1	Sb_Parent29_M	Sb_Parent63_F
Sb_Off1772	1	60	1	Sb_Parent7_M	Sb_Parent9_F
Sb_Off1773	1	60	1	Sb_Parent17_M	Sb_Parent47_F
Sb_Off1774	1	60	1	Sb_Parent33_M	Sb_Parent58_F
Sb_Off1775	1	60	1	Sb_Parent44_M	Sb_Parent9_F
Sb_Off1776	1	60	1	Sb_Parent41_M	Sb_Parent36_F
Sb_Off1777	1	60	1	Sb_Parent1_M	Sb_Parent30_F
Sb_Off1778	1	60	1	Sb_Parent28_M	Sb_Parent36_F
Sb_Off1779	1	60	1	Sb_Parent15_M	Sb_Parent63_F
Sb_Off1780	1	60	1	Sb_Parent29_M	Sb_Parent30_F
Sb_Off1782	1	60	1	Sb_Parent41_M	Sb_Parent3_F
Sb_Off1783	1	60	1	Sb_Parent5_M	Sb_Parent9_F
Sb_Off1784	1	60	1	Sb_Parent46_M	Sb_Parent47_F
Sb_Off1785	1	60	1	Sb_Parent61_M	Sb_Parent9_F
Sb_Off1786	1	60	1	Sb_Parent25_M	Sb_Parent63_F
Sb_Off1787	1	60	1	Sb_Parent34_M	Sb_Parent31_F
Sb_Off1788	1	60	1	Sb_Parent54_M	Sb_Parent36_F
Sb_Off1789	1	60	1	Sb_Parent40_M	Sb_Parent67_F
Sb_Off179	2	26	0	Sb_Parent28_M	Sb_Parent3_F
Sb_Off1790	1	60	1	Sb_Parent28_M	Sb_Parent36_F
Sb_Off1791	1	60	1	Sb_Parent60_M	Sb_Parent67_F
Sb_Off1792	1	60	1	Sb_Parent56_M	Sb_Parent50_F
Sb_Off1793	1	60	1	Sb_Parent46_M	Sb_Parent9_F
Sb_Off1794	1	60	1	Sb_Parent2_M	Sb_Parent3_F
Sb_Off1795	1	60	1	Sb_Parent19_M	Sb_Parent36_F
Sb_Off1797	1	60	1	Sb_Parent14_M	Sb_Parent30_F
Sb_Off1798	1	60	1	Sb_Parent1_M	Sb_Parent30_F
Sb_Off1799	1	60	1	Sb_Parent19_M	Sb_Parent3_F
Sb_Off18	2	13	0	Sb_Parent52_M	Sb_Parent47_F
Sb_Off180	2	26	0	Sb_Parent12_M	Sb_Parent3_F
Sb_Off1800	1	60	1	Sb_Parent60_M	Sb_Parent67_F
Sb_Off1801	1	60	1	Sb_Parent48_M	Sb_Parent63_F
Sb_Off1802	1	60	1	Sb_Parent48_M	Sb_Parent58_F
Sb_Off1803	1	60	1	Sb_Parent1_M	Sb_Parent58_F
Sb_Off1804	1	60	1	Sb_Parent33_M	Sb_Parent30_F
Sb_Off1805	1	60	1	Sb_Parent51_M	Sb_Parent67_F
Sb_Off1806	1	60	1	Sb_Parent24_M	Sb_Parent38_F
Sb_Off1807	1	60	1	Sb_Parent61_M	Sb_Parent47_F
Sb_Off1808	1	60	1	Sb_Parent11_M	Sb_Parent30_F
Sb_Off1809	1	60	1	Sb_Parent33_M	Sb_Parent30_F
Sb_Off181	2	26	0	Sb_Parent7_M	Sb_Parent31_F
Sb_Off1810	1	60	1	Sb_Parent55_M	Sb_Parent58_F
Sb_Off1811	1	60	1	Sb_Parent15_M	Sb_Parent30_F
Sb_Off1812	1	60	1	Sb_Parent11_M	Sb_Parent30_F
Sb_Off1813	1	60	1	Sb_Parent43_M	Sb_Parent53_F
Sb_Off1814	1	60	1	Sb_Parent43_M	Sb_Parent53_F
Sb_Off1815	1	60	1	Sb_Parent52_M	Sb_Parent9_F
Sb_Off1816	1	60	1	Sb_Parent27_M	Sb_Parent21_F
Sb_Off1817	1	60	1	Sb_Parent46_M	Sb_Parent9_F
Sb_Off1818	1	60	1	Sb_Parent1_M	Sb_Parent21_F
Sb_Off1819	1	60	1	Sb_Parent52_M	Sb_Parent9_F
Sb_Off182	2	26	0	Sb_Parent54_M	Sb_Parent36_F
Sb_Off1820	1	60	1	Sb_Parent48_M	Sb_Parent49_F
Sb_Off1821	1	60	1	Sb_Parent29_M	Sb_Parent58_F
Sb_Off1822	1	60	1	Sb_Parent8_M	Sb_Parent67_F
Sb_Off1823	1	60	1	Sb_Parent55_M	Sb_Parent30_F
Sb_Off1824	1	60	1	Sb_Parent12_M	Sb_Parent3_F
Sb_Off1825	1	60	1	Sb_Parent48_M	Sb_Parent21_F
Sb_Off1826	1	60	1	Sb_Parent15_M	Sb_Parent30_F
Sb_Off1827	1	60	1	Sb_Parent57_M	Sb_Parent50_F
Sb_Off1828	1	60	1	Sb_Parent33_M	Sb_Parent49_F
Sb_Off183	2	26	0	Sb_Parent14_M	Sb_Parent30_F
Sb_Off1830	1	60	1	Sb_Parent56_M	Sb_Parent38_F
Sb_Off1831	1	60	1	Sb_Parent7_M	Sb_Parent31_F
Sb_Off1832	1	60	1	Sb_Parent1_M	Sb_Parent30_F
Sb_Off1833	1	60	1	Sb_Parent1_M	Sb_Parent21_F
Sb_Off1834	1	60	1	Sb_Parent33_M	Sb_Parent58_F
Sb_Off1835	1	60	1	Sb_Parent17_M	Sb_Parent47_F
Sb_Off1836	1	60	1	Sb_Parent15_M	Sb_Parent21_F
Sb_Off1837	1	60	1	Sb_Parent17_M	Sb_Parent47_F
Sb_Off1838	1	60	1	Sb_Parent27_M	Sb_Parent30_F
Sb_Off1839	1	60	1	Sb_Parent55_M	Sb_Parent21_F
Sb_Off184	2	26	0	Sb_Parent15_M	Sb_Parent21_F
Sb_Off1840	1	60	1	Sb_Parent7_M	Sb_Parent9_F
Sb_Off1841	1	60	1	Sb_Parent11_M	Sb_Parent30_F
Sb_Off1842	1	60	1	Sb_Parent17_M	Sb_Parent47_F
Sb_Off1843	1	60	1	Sb_Parent4_M	Sb_Parent47_F
Sb_Off1844	1	60	1	Sb_Parent37_M	Sb_Parent50_F
Sb_Off1845	1	60	1	Sb_Parent52_M	Sb_Parent47_F
Sb_Off1846	1	60	1	Sb_Parent28_M	Sb_Parent36_F
Sb_Off1847	1	60	1	Sb_Parent4_M	Sb_Parent47_F
Sb_Off1848	1	60	1	Sb_Parent43_M	Sb_Parent53_F
Sb_Off1849	1	60	1	Sb_Parent18_M	Sb_Parent50_F
Sb_Off1850	1	60	1	Sb_Parent18_M	Sb_Parent53_F
Sb_Off1851	1	60	1	Sb_Parent56_M	Sb_Parent53_F
Sb_Off1852	1	60	1	Sb_Parent33_M	Sb_Parent63_F
Sb_Off1853	1	60	1	Sb_Parent33_M	Sb_Parent30_F
Sb_Off1854	1	60	1	Sb_Parent34_M	Sb_Parent9_F
Sb_Off1855	1	60	1	Sb_Parent33_M	Sb_Parent58_F
Sb_Off1856	1	60	1	Sb_Parent46_M	Sb_Parent9_F
Sb_Off1857	1	60	1	Sb_Parent46_M	Sb_Parent9_F
Sb_Off1858	1	60	1	Sb_Parent14_M	Sb_Parent30_F
Sb_Off1859	1	60	1	Sb_Parent18_M	Sb_Parent53_F
Sb_Off186	2	27	0	Sb_Parent27_M	Sb_Parent30_F
Sb_Off1860	1	60	1	Sb_Parent57_M	Sb_Parent50_F
Sb_Off1861	1	60	1	Sb_Parent25_M	Sb_Parent30_F
Sb_Off1862	1	60	1	Sb_Parent4_M	Sb_Parent9_F
Sb_Off1863	1	60	1	Sb_Parent33_M	Sb_Parent30_F
Sb_Off1864	1	60	1	Sb_Parent14_M	Sb_Parent30_F
Sb_Off1865	1	60	1	Sb_Parent48_M	Sb_Parent30_F
Sb_Off1866	1	60	1	Sb_Parent61_M	Sb_Parent9_F
Sb_Off1867	2	2	0	Sb_Parent1_M	Sb_Parent49_F
Sb_Off1868	2	2	0	Sb_Parent65_M	Sb_Parent53_F
Sb_Off1869	2	2	0	Sb_Parent18_M	Sb_Parent53_F
Sb_Off187	2	27	0	Sb_Parent7_M	Sb_Parent47_F
Sb_Off1870	2	3	0	Sb_Parent1_M	Sb_Parent49_F
Sb_Off1873	2	3	0	Sb_Parent42_M	Sb_Parent9_F
Sb_Off1876	2	5	0	Sb_Parent56_M	Sb_Parent53_F
Sb_Off1878	2	6	0	Sb_Parent5_M	Sb_Parent9_F
Sb_Off1879	2	6	0	Sb_Parent8_M	Sb_Parent67_F
Sb_Off188	2	27	0	Sb_Parent28_M	Sb_Parent3_F
Sb_Off1881	2	6	0	Sb_Parent35_M	Sb_Parent53_F
Sb_Off1884	2	6	0	Sb_Parent1_M	Sb_Parent58_F
Sb_Off1886	2	6	0	Sb_Parent34_M	Sb_Parent9_F
Sb_Off1887	2	6	0	Sb_Parent27_M	Sb_Parent58_F
Sb_Off1888	2	6	0	Sb_Parent5_M	Sb_Parent9_F
Sb_Off1889	2	6	0	Sb_Parent27_M	Sb_Parent30_F
Sb_Off1890	2	6	0	Sb_Parent43_M	Sb_Parent53_F
Sb_Off1891	2	6	0	Sb_Parent4_M	Sb_Parent47_F
Sb_Off1892	2	6	0	Sb_Parent17_M	Sb_Parent47_F
Sb_Off1893	2	6	0	Sb_Parent65_M	Sb_Parent53_F
Sb_Off1895	2	7	0	Sb_Parent57_M	Sb_Parent50_F
Sb_Off1897	2	7	0	Sb_Parent7_M	Sb_Parent31_F
Sb_Off1898	2	7	0	Sb_Parent52_M	Sb_Parent9_F
Sb_Off1899	2	7	0	Sb_Parent55_M	Sb_Parent63_F
Sb_Off190	2	27	0	Sb_Parent5_M	Sb_Parent9_F
Sb_Off1900	2	7	0	Sb_Parent35_M	Sb_Parent50_F
Sb_Off1901	2	7	0	Sb_Parent52_M	Sb_Parent9_F
Sb_Off1902	2	7	0	Sb_Parent29_M	Sb_Parent21_F
Sb_Off1903	2	7	0	Sb_Parent7_M	Sb_Parent9_F
Sb_Off1905	2	7	0	Sb_Parent65_M	Sb_Parent53_F
Sb_Off1907	2	7	0	Sb_Parent65_M	Sb_Parent53_F
Sb_Off1908	2	7	0	Sb_Parent29_M	Sb_Parent21_F
Sb_Off1909	2	7	0	Sb_Parent52_M	Sb_Parent9_F
Sb_Off191	2	27	0	Sb_Parent55_M	Sb_Parent30_F
Sb_Off1910	2	7	0	Sb_Parent2_M	Sb_Parent36_F
Sb_Off1911	2	7	0	Sb_Parent4_M	Sb_Parent9_F
Sb_Off1912	2	7	0	Sb_Parent65_M	Sb_Parent53_F
Sb_Off1913	2	7	0	Sb_Parent1_M	Sb_Parent21_F
Sb_Off1914	2	7	0	Sb_Parent18_M	Sb_Parent53_F
Sb_Off1915	2	7	0	Sb_Parent43_M	Sb_Parent53_F
Sb_Off1916	2	7	0	Sb_Parent52_M	Sb_Parent9_F
Sb_Off1917	2	7	0	Sb_Parent41_M	Sb_Parent36_F
Sb_Off1918	2	7	0	Sb_Parent66_M	Sb_Parent36_F
Sb_Off1919	2	7	0	Sb_Parent1_M	Sb_Parent21_F
Sb_Off1920	2	7	0	Sb_Parent5_M	Sb_Parent9_F
Sb_Off1921	2	7	0	Sb_Parent44_M	Sb_Parent31_F
Sb_Off1922	2	8	0	Sb_Parent46_M	Sb_Parent9_F
Sb_Off1924	2	8	0	Sb_Parent2_M	Sb_Parent36_F
Sb_Off1925	2	8	0	Sb_Parent7_M	Sb_Parent9_F
Sb_Off1926	2	8	0	Sb_Parent19_M	Sb_Parent3_F
Sb_Off1927	2	8	0	Sb_Parent15_M	Sb_Parent21_F
Sb_Off1928	2	8	0	Sb_Parent54_M	Sb_Parent36_F
Sb_Off1929	2	8	0	Sb_Parent1_M	Sb_Parent21_F
Sb_Off1930	2	8	0	Sb_Parent41_M	Sb_Parent36_F
Sb_Off1931	2	8	0	Sb_Parent34_M	Sb_Parent9_F
Sb_Off1933	2	8	0	Sb_Parent55_M	Sb_Parent21_F
Sb_Off1934	2	8	0	Sb_Parent60_M	Sb_Parent67_F
Sb_Off1935	2	8	0	Sb_Parent5_M	Sb_Parent47_F
Sb_Off1936	2	8	0	Sb_Parent20_M	Sb_Parent53_F
Sb_Off1937	2	8	0	Sb_Parent54_M	Sb_Parent36_F
Sb_Off1938	2	8	0	Sb_Parent44_M	Sb_Parent9_F
Sb_Off1939	2	8	0	Sb_Parent52_M	Sb_Parent9_F
Sb_Off194	2	27	0	Sb_Parent24_M	Sb_Parent53_F
Sb_Off1940	2	8	0	Sb_Parent18_M	Sb_Parent53_F
Sb_Off1941	2	8	0	Sb_Parent8_M	Sb_Parent67_F
Sb_Off1943	2	8	0	Sb_Parent54_M	Sb_Parent3_F
Sb_Off1944	2	8	0	Sb_Parent28_M	Sb_Parent36_F
Sb_Off1945	2	8	0	Sb_Parent4_M	Sb_Parent9_F
Sb_Off1946	2	8	0	Sb_Parent54_M	Sb_Parent36_F
Sb_Off1948	2	8	0	Sb_Parent29_M	Sb_Parent30_F
Sb_Off1949	2	8	0	Sb_Parent37_M	Sb_Parent53_F
Sb_Off195	2	27	0	Sb_Parent18_M	Sb_Parent50_F
Sb_Off1950	2	8	0	Sb_Parent34_M	Sb_Parent47_F
Sb_Off1951	2	9	0	Sb_Parent46_M	Sb_Parent9_F
Sb_Off1952	2	9	0	Sb_Parent60_M	Sb_Parent23_F
Sb_Off1953	2	9	0	Sb_Parent5_M	Sb_Parent47_F
Sb_Off1954	2	9	0	Sb_Parent46_M	Sb_Parent9_F
Sb_Off1955	2	9	0	Sb_Parent34_M	Sb_Parent47_F
Sb_Off1956	2	9	0	Sb_Parent33_M	Sb_Parent30_F
Sb_Off1957	2	9	0	Sb_Parent11_M	Sb_Parent21_F
Sb_Off1958	2	9	0	Sb_Parent46_M	Sb_Parent9_F
Sb_Off1959	2	9	0	Sb_Parent55_M	Sb_Parent21_F
Sb_Off196	2	27	0	Sb_Parent15_M	Sb_Parent30_F
Sb_Off1960	2	9	0	Sb_Parent15_M	Sb_Parent30_F
Sb_Off1961	2	9	0	Sb_Parent52_M	Sb_Parent47_F
Sb_Off1962	2	9	0	Sb_Parent55_M	Sb_Parent30_F
Sb_Off1963	2	9	0	Sb_Parent35_M	Sb_Parent53_F
Sb_Off1964	2	9	0	Sb_Parent46_M	Sb_Parent47_F
Sb_Off1965	2	9	0	Sb_Parent7_M	Sb_Parent31_F
Sb_Off1966	2	9	0	Sb_Parent54_M	Sb_Parent3_F
Sb_Off1967	2	9	0	Sb_Parent52_M	Sb_Parent9_F
Sb_Off1968	2	9	0	Sb_Parent4_M	Sb_Parent9_F
Sb_Off1969	2	9	0	Sb_Parent66_M	Sb_Parent36_F
Sb_Off1970	2	9	0	Sb_Parent5_M	Sb_Parent9_F
Sb_Off1971	2	9	0	Sb_Parent41_M	Sb_Parent36_F
Sb_Off1972	2	9	0	Sb_Parent17_M	Sb_Parent47_F
Sb_Off1973	2	9	0	Sb_Parent46_M	Sb_Parent47_F
Sb_Off1974	2	9	0	Sb_Parent55_M	Sb_Parent30_F
Sb_Off1976	2	9	0	Sb_Parent15_M	Sb_Parent21_F
Sb_Off1977	2	9	0	Sb_Parent66_M	Sb_Parent3_F
Sb_Off1979	2	10	0	Sb_Parent12_M	Sb_Parent36_F
Sb_Off198	2	27	0	Sb_Parent54_M	Sb_Parent3_F
Sb_Off1980	2	10	0	Sb_Parent18_M	Sb_Parent53_F
Sb_Off1982	2	10	0	Sb_Parent15_M	Sb_Parent49_F
Sb_Off1983	2	10	0	Sb_Parent61_M	Sb_Parent9_F
Sb_Off1984	2	10	0	Sb_Parent16_M	Sb_Parent3_F
Sb_Off1986	2	10	0	Sb_Parent42_M	Sb_Parent9_F
Sb_Off1987	2	10	0	Sb_Parent4_M	Sb_Parent47_F
Sb_Off1988	2	10	0	Sb_Parent11_M	Sb_Parent21_F
Sb_Off1989	2	10	0	Sb_Parent46_M	Sb_Parent47_F
Sb_Off199	2	28	0	Sb_Parent7_M	Sb_Parent47_F
Sb_Off1992	2	10	0	Sb_Parent55_M	Sb_Parent58_F
Sb_Off1993	2	10	0	Sb_Parent52_M	Sb_Parent47_F
Sb_Off1995	2	11	0	Sb_Parent14_M	Sb_Parent63_F
Sb_Off2	2	12	0	Sb_Parent55_M	Sb_Parent21_F
Sb_Off20	2	13	0	Sb_Parent42_M	Sb_Parent47_F
Sb_Off200	2	28	0	Sb_Parent52_M	Sb_Parent9_F
Sb_Off201	2	29	0	Sb_Parent18_M	Sb_Parent38_F
Sb_Off202	2	29	0	Sb_Parent14_M	Sb_Parent30_F
Sb_Off203	2	30	0	Sb_Parent66_M	Sb_Parent36_F
Sb_Off204	2	30	0	Sb_Parent37_M	Sb_Parent53_F
Sb_Off205	2	30	0	Sb_Parent28_M	Sb_Parent36_F
Sb_Off206	2	31	0	Sb_Parent55_M	Sb_Parent49_F
Sb_Off207	2	31	0	Sb_Parent48_M	Sb_Parent21_F
Sb_Off208	2	31	0	Sb_Parent29_M	Sb_Parent63_F
Sb_Off209	2	31	0	Sb_Parent48_M	Sb_Parent58_F
Sb_Off21	2	13	0	Sb_Parent42_M	Sb_Parent47_F
Sb_Off210	2	32	0	Sb_Parent17_M	Sb_Parent47_F
Sb_Off213	2	32	0	Sb_Parent46_M	Sb_Parent47_F
Sb_Off216	2	33	0	Sb_Parent15_M	Sb_Parent21_F
Sb_Off220	2	34	0	Sb_Parent19_M	Sb_Parent3_F
Sb_Off222	2	36	0	Sb_Parent44_M	Sb_Parent9_F
Sb_Off223	2	36	0	Sb_Parent45_M	Sb_Parent3_F
Sb_Off224	2	37	0	Sb_Parent28_M	Sb_Parent36_F
Sb_Off225	2	37	0	Sb_Parent61_M	Sb_Parent47_F
Sb_Off226	2	38	0	Sb_Parent5_M	Sb_Parent47_F
Sb_Off228	2	39	0	Sb_Parent55_M	Sb_Parent21_F
Sb_Off23	2	13	0	Sb_Parent52_M	Sb_Parent47_F
Sb_Off231	2	41	0	Sb_Parent27_M	Sb_Parent30_F
Sb_Off232	2	41	0	Sb_Parent44_M	Sb_Parent47_F
Sb_Off234	2	60	1	Sb_Parent14_M	Sb_Parent21_F
Sb_Off235	2	60	1	Sb_Parent22_M	Sb_Parent36_F
Sb_Off236	2	60	1	Sb_Parent25_M	Sb_Parent58_F
Sb_Off237	2	60	1	Sb_Parent14_M	Sb_Parent30_F
Sb_Off238	2	60	1	Sb_Parent61_M	Sb_Parent9_F
Sb_Off239	2	60	1	Sb_Parent55_M	Sb_Parent63_F
Sb_Off24	2	13	0	Sb_Parent48_M	Sb_Parent49_F
Sb_Off240	2	60	1	Sb_Parent19_M	Sb_Parent36_F
Sb_Off241	2	60	1	Sb_Parent33_M	Sb_Parent63_F
Sb_Off242	2	60	1	Sb_Parent56_M	Sb_Parent38_F
Sb_Off243	2	60	1	Sb_Parent66_M	Sb_Parent3_F
Sb_Off244	2	60	1	Sb_Parent37_M	Sb_Parent50_F
Sb_Off245	2	60	1	Sb_Parent48_M	Sb_Parent49_F
Sb_Off246	2	60	1	Sb_Parent44_M	Sb_Parent31_F
Sb_Off247	2	60	1	Sb_Parent42_M	Sb_Parent9_F
Sb_Off248	2	60	1	Sb_Parent48_M	Sb_Parent21_F
Sb_Off249	2	60	1	Sb_Parent60_M	Sb_Parent67_F
Sb_Off25	2	13	0	Sb_Parent8_M	Sb_Parent67_F
Sb_Off250	2	60	1	Sb_Parent42_M	Sb_Parent9_F
Sb_Off251	2	60	1	Sb_Parent46_M	Sb_Parent47_F
Sb_Off252	2	60	1	Sb_Parent7_M	Sb_Parent47_F
Sb_Off253	2	60	1	Sb_Parent44_M	Sb_Parent9_F
Sb_Off254	2	60	1	Sb_Parent52_M	Sb_Parent47_F
Sb_Off256	2	60	1	Sb_Parent57_M	Sb_Parent38_F
Sb_Off257	2	60	1	Sb_Parent25_M	Sb_Parent63_F
Sb_Off258	2	60	1	Sb_Parent48_M	Sb_Parent49_F
Sb_Off259	2	60	1	Sb_Parent29_M	Sb_Parent21_F
Sb_Off26	2	13	0	Sb_Parent19_M	Sb_Parent36_F
Sb_Off260	2	60	1	Sb_Parent27_M	Sb_Parent63_F
Sb_Off261	2	60	1	Sb_Parent4_M	Sb_Parent47_F
Sb_Off262	2	60	1	Sb_Parent19_M	Sb_Parent3_F
Sb_Off263	2	60	1	Sb_Parent25_M	Sb_Parent30_F
Sb_Off265	2	60	1	Sb_Parent42_M	Sb_Parent9_F
Sb_Off266	2	60	1	Sb_Parent48_M	Sb_Parent21_F
Sb_Off268	2	60	1	Sb_Parent42_M	Sb_Parent47_F
Sb_Off269	2	60	1	Sb_Parent52_M	Sb_Parent47_F
Sb_Off27	2	13	0	Sb_Parent1_M	Sb_Parent21_F
Sb_Off270	2	60	1	Sb_Parent61_M	Sb_Parent31_F
Sb_Off271	2	60	1	Sb_Parent55_M	Sb_Parent58_F
Sb_Off272	2	60	1	Sb_Parent15_M	Sb_Parent63_F
Sb_Off273	2	60	1	Sb_Parent42_M	Sb_Parent9_F
Sb_Off274	2	60	1	Sb_Parent46_M	Sb_Parent31_F
Sb_Off275	2	60	1	Sb_Parent66_M	Sb_Parent3_F
Sb_Off276	2	60	1	Sb_Parent17_M	Sb_Parent9_F
Sb_Off277	2	60	1	Sb_Parent22_M	Sb_Parent36_F
Sb_Off278	2	60	1	Sb_Parent25_M	Sb_Parent21_F
Sb_Off279	2	60	1	Sb_Parent55_M	Sb_Parent30_F
Sb_Off28	2	13	0	Sb_Parent5_M	Sb_Parent47_F
Sb_Off280	2	60	1	Sb_Parent7_M	Sb_Parent47_F
Sb_Off281	2	60	1	Sb_Parent16_M	Sb_Parent36_F
Sb_Off282	2	60	1	Sb_Parent27_M	Sb_Parent49_F
Sb_Off283	2	60	1	Sb_Parent4_M	Sb_Parent9_F
Sb_Off284	2	60	1	Sb_Parent61_M	Sb_Parent9_F
Sb_Off285	2	60	1	Sb_Parent33_M	Sb_Parent21_F
Sb_Off286	2	60	1	Sb_Parent29_M	Sb_Parent58_F
Sb_Off287	2	60	1	Sb_Parent55_M	Sb_Parent49_F
Sb_Off288	2	60	1	Sb_Parent20_M	Sb_Parent50_F
Sb_Off289	2	60	1	Sb_Parent29_M	Sb_Parent58_F
Sb_Off29	2	13	0	Sb_Parent19_M	Sb_Parent36_F
Sb_Off290	2	60	1	Sb_Parent7_M	Sb_Parent31_F
Sb_Off291	2	60	1	Sb_Parent22_M	Sb_Parent36_F
Sb_Off292	2	60	1	Sb_Parent45_M	Sb_Parent36_F
Sb_Off293	2	60	1	Sb_Parent10_M	Sb_Parent67_F
Sb_Off294	2	60	1	Sb_Parent35_M	Sb_Parent38_F
Sb_Off295	2	60	1	Sb_Parent48_M	Sb_Parent58_F
Sb_Off297	2	60	1	Sb_Parent45_M	Sb_Parent36_F
Sb_Off298	2	60	1	Sb_Parent33_M	Sb_Parent49_F
Sb_Off3	2	12	0	Sb_Parent28_M	Sb_Parent36_F
Sb_Off301	2	60	1	Sb_Parent1_M	Sb_Parent58_F
Sb_Off302	2	60	1	Sb_Parent11_M	Sb_Parent30_F
Sb_Off303	2	60	1	Sb_Parent43_M	Sb_Parent50_F
Sb_Off304	2	60	1	Sb_Parent25_M	Sb_Parent21_F
Sb_Off305	2	60	1	Sb_Parent65_M	Sb_Parent53_F
Sb_Off306	2	60	1	Sb_Parent46_M	Sb_Parent47_F
Sb_Off307	2	60	1	Sb_Parent48_M	Sb_Parent30_F
Sb_Off308	2	60	1	Sb_Parent5_M	Sb_Parent47_F
Sb_Off309	2	60	1	Sb_Parent29_M	Sb_Parent49_F
Sb_Off31	2	13	0	Sb_Parent5_M	Sb_Parent47_F
Sb_Off310	2	60	1	Sb_Parent7_M	Sb_Parent9_F
Sb_Off311	2	60	1	Sb_Parent45_M	Sb_Parent36_F
Sb_Off312	2	60	1	Sb_Parent5_M	Sb_Parent47_F
Sb_Off313	2	60	1	Sb_Parent1_M	Sb_Parent58_F
Sb_Off314	2	60	1	Sb_Parent28_M	Sb_Parent36_F
Sb_Off315	2	60	1	Sb_Parent15_M	Sb_Parent49_F
Sb_Off317	2	60	1	Sb_Parent42_M	Sb_Parent9_F
Sb_Off318	2	60	1	Sb_Parent34_M	Sb_Parent9_F
Sb_Off319	2	60	1	Sb_Parent48_M	Sb_Parent30_F
Sb_Off320	2	60	1	Sb_Parent18_M	Sb_Parent53_F
Sb_Off321	2	60	1	Sb_Parent42_M	Sb_Parent9_F
Sb_Off322	2	60	1	Sb_Parent33_M	Sb_Parent21_F
Sb_Off323	2	60	1	Sb_Parent33_M	Sb_Parent30_F
Sb_Off324	2	60	1	Sb_Parent7_M	Sb_Parent47_F
Sb_Off325	2	60	1	Sb_Parent43_M	Sb_Parent50_F
Sb_Off326	2	60	1	Sb_Parent52_M	Sb_Parent47_F
Sb_Off327	2	60	1	Sb_Parent15_M	Sb_Parent58_F
Sb_Off328	2	60	1	Sb_Parent4_M	Sb_Parent47_F
Sb_Off329	2	60	1	Sb_Parent8_M	Sb_Parent67_F
Sb_Off33	2	13	0	Sb_Parent42_M	Sb_Parent31_F
Sb_Off330	2	60	1	Sb_Parent45_M	Sb_Parent36_F
Sb_Off331	2	60	1	Sb_Parent4_M	Sb_Parent9_F
Sb_Off332	2	60	1	Sb_Parent15_M	Sb_Parent21_F
Sb_Off333	2	60	1	Sb_Parent15_M	Sb_Parent63_F
Sb_Off334	2	60	1	Sb_Parent43_M	Sb_Parent50_F
Sb_Off335	2	60	1	Sb_Parent45_M	Sb_Parent36_F
Sb_Off336	2	60	1	Sb_Parent12_M	Sb_Parent36_F
Sb_Off337	2	60	1	Sb_Parent33_M	Sb_Parent58_F
Sb_Off338	2	60	1	Sb_Parent24_M	Sb_Parent53_F
Sb_Off339	2	60	1	Sb_Parent33_M	Sb_Parent30_F
Sb_Off340	2	60	1	Sb_Parent1_M	Sb_Parent58_F
Sb_Off341	2	60	1	Sb_Parent42_M	Sb_Parent47_F
Sb_Off342	2	60	1	Sb_Parent52_M	Sb_Parent9_F
Sb_Off343	2	60	1	Sb_Parent43_M	Sb_Parent50_F
Sb_Off344	2	60	1	Sb_Parent65_M	Sb_Parent53_F
Sb_Off345	2	60	1	Sb_Parent7_M	Sb_Parent47_F
Sb_Off346	2	60	1	Sb_Parent17_M	Sb_Parent9_F
Sb_Off347	2	60	1	Sb_Parent15_M	Sb_Parent30_F
Sb_Off348	2	60	1	Sb_Parent27_M	Sb_Parent49_F
Sb_Off349	2	60	1	Sb_Parent15_M	Sb_Parent58_F
Sb_Off35	2	14	0	Sb_Parent37_M	Sb_Parent53_F
Sb_Off350	2	60	1	Sb_Parent41_M	Sb_Parent3_F
Sb_Off351	2	60	1	Sb_Parent15_M	Sb_Parent30_F
Sb_Off352	2	60	1	Sb_Parent15_M	Sb_Parent58_F
Sb_Off353	2	60	1	Sb_Parent43_M	Sb_Parent53_F
Sb_Off354	2	60	1	Sb_Parent28_M	Sb_Parent36_F
Sb_Off355	2	60	1	Sb_Parent11_M	Sb_Parent30_F
Sb_Off357	2	60	1	Sb_Parent28_M	Sb_Parent3_F
Sb_Off358	2	60	1	Sb_Parent66_M	Sb_Parent3_F
Sb_Off359	2	60	1	Sb_Parent52_M	Sb_Parent9_F
Sb_Off36	2	14	0	Sb_Parent41_M	Sb_Parent3_F
Sb_Off360	2	60	1	Sb_Parent7_M	Sb_Parent31_F
Sb_Off361	2	60	1	Sb_Parent44_M	Sb_Parent31_F
Sb_Off362	2	60	1	Sb_Parent11_M	Sb_Parent30_F
Sb_Off363	2	60	1	Sb_Parent14_M	Sb_Parent30_F
Sb_Off364	2	60	1	Sb_Parent1_M	Sb_Parent58_F
Sb_Off365	2	60	1	Sb_Parent55_M	Sb_Parent21_F
Sb_Off366	2	60	1	Sb_Parent29_M	Sb_Parent30_F
Sb_Off367	2	60	1	Sb_Parent55_M	Sb_Parent21_F
Sb_Off368	2	60	1	Sb_Parent55_M	Sb_Parent21_F
Sb_Off369	2	60	1	Sb_Parent29_M	Sb_Parent30_F
Sb_Off37	2	14	0	Sb_Parent43_M	Sb_Parent53_F
Sb_Off370	2	60	1	Sb_Parent48_M	Sb_Parent30_F
Sb_Off371	2	60	1	Sb_Parent45_M	Sb_Parent36_F
Sb_Off372	2	60	1	Sb_Parent1_M	Sb_Parent21_F
Sb_Off373	2	60	1	Sb_Parent52_M	Sb_Parent9_F
Sb_Off374	2	60	1	Sb_Parent5_M	Sb_Parent9_F
Sb_Off375	2	60	1	Sb_Parent16_M	Sb_Parent36_F
Sb_Off376	2	60	1	Sb_Parent19_M	Sb_Parent36_F
Sb_Off377	2	60	1	Sb_Parent17_M	Sb_Parent9_F
Sb_Off378	2	60	1	Sb_Parent45_M	Sb_Parent36_F
Sb_Off379	2	60	1	Sb_Parent29_M	Sb_Parent49_F
Sb_Off38	2	14	0	Sb_Parent44_M	Sb_Parent31_F
Sb_Off380	2	60	1	Sb_Parent1_M	Sb_Parent30_F
Sb_Off381	2	60	1	Sb_Parent19_M	Sb_Parent3_F
Sb_Off382	2	60	1	Sb_Parent18_M	Sb_Parent50_F
Sb_Off383	2	60	1	Sb_Parent33_M	Sb_Parent30_F
Sb_Off384	2	60	1	Sb_Parent19_M	Sb_Parent3_F
Sb_Off385	2	60	1	Sb_Parent11_M	Sb_Parent21_F
Sb_Off386	2	60	1	Sb_Parent48_M	Sb_Parent30_F
Sb_Off387	2	60	1	Sb_Parent52_M	Sb_Parent9_F
Sb_Off388	2	60	1	Sb_Parent15_M	Sb_Parent30_F
Sb_Off389	2	60	1	Sb_Parent17_M	Sb_Parent47_F
Sb_Off39	2	14	0	Sb_Parent52_M	Sb_Parent9_F
Sb_Off390	2	60	1	Sb_Parent33_M	Sb_Parent30_F
Sb_Off391	2	60	1	Sb_Parent17_M	Sb_Parent47_F
Sb_Off392	2	60	1	Sb_Parent20_M	Sb_Parent38_F
Sb_Off393	2	60	1	Sb_Parent11_M	Sb_Parent30_F
Sb_Off394	2	60	1	Sb_Parent5_M	Sb_Parent47_F
Sb_Off395	2	60	1	Sb_Parent7_M	Sb_Parent9_F
Sb_Off396	2	60	1	Sb_Parent11_M	Sb_Parent21_F
Sb_Off399	2	60	1	Sb_Parent25_M	Sb_Parent58_F
Sb_Off4	2	12	0	Sb_Parent33_M	Sb_Parent58_F
Sb_Off400	2	60	1	Sb_Parent8_M	Sb_Parent67_F
Sb_Off401	2	60	1	Sb_Parent4_M	Sb_Parent9_F
Sb_Off402	2	60	1	Sb_Parent61_M	Sb_Parent47_F
Sb_Off403	2	60	1	Sb_Parent65_M	Sb_Parent53_F
Sb_Off404	2	60	1	Sb_Parent45_M	Sb_Parent36_F
Sb_Off405	2	60	1	Sb_Parent11_M	Sb_Parent30_F
Sb_Off406	2	60	1	Sb_Parent33_M	Sb_Parent63_F
Sb_Off407	2	60	1	Sb_Parent46_M	Sb_Parent9_F
Sb_Off408	2	60	1	Sb_Parent1_M	Sb_Parent30_F
Sb_Off409	2	60	1	Sb_Parent55_M	Sb_Parent49_F
Sb_Off41	2	14	0	Sb_Parent39_M	Sb_Parent67_F
Sb_Off410	2	60	1	Sb_Parent29_M	Sb_Parent49_F
Sb_Off411	2	60	1	Sb_Parent44_M	Sb_Parent47_F
Sb_Off412	2	60	1	Sb_Parent48_M	Sb_Parent58_F
Sb_Off413	2	60	1	Sb_Parent33_M	Sb_Parent30_F
Sb_Off414	2	60	1	Sb_Parent29_M	Sb_Parent21_F
Sb_Off415	2	60	1	Sb_Parent17_M	Sb_Parent31_F
Sb_Off416	2	60	1	Sb_Parent45_M	Sb_Parent36_F
Sb_Off417	2	60	1	Sb_Parent14_M	Sb_Parent30_F
Sb_Off418	2	60	1	Sb_Parent20_M	Sb_Parent50_F
Sb_Off419	2	60	1	Sb_Parent44_M	Sb_Parent9_F
Sb_Off42	2	14	0	Sb_Parent4_M	Sb_Parent31_F
Sb_Off420	2	60	1	Sb_Parent1_M	Sb_Parent49_F
Sb_Off421	2	60	1	Sb_Parent57_M	Sb_Parent53_F
Sb_Off422	2	60	1	Sb_Parent48_M	Sb_Parent30_F
Sb_Off423	2	60	1	Sb_Parent12_M	Sb_Parent36_F
Sb_Off424	2	60	1	Sb_Parent33_M	Sb_Parent21_F
Sb_Off425	2	60	1	Sb_Parent4_M	Sb_Parent47_F
Sb_Off426	2	60	1	Sb_Parent22_M	Sb_Parent36_F
Sb_Off427	2	60	1	Sb_Parent15_M	Sb_Parent30_F
Sb_Off428	2	60	1	Sb_Parent57_M	Sb_Parent53_F
Sb_Off429	2	60	1	Sb_Parent46_M	Sb_Parent9_F
Sb_Off43	2	14	0	Sb_Parent7_M	Sb_Parent9_F
Sb_Off430	2	60	1	Sb_Parent25_M	Sb_Parent49_F
Sb_Off431	2	60	1	Sb_Parent43_M	Sb_Parent50_F
Sb_Off432	2	60	1	Sb_Parent17_M	Sb_Parent47_F
Sb_Off433	2	60	1	Sb_Parent34_M	Sb_Parent9_F
Sb_Off434	2	60	1	Sb_Parent60_M	Sb_Parent67_F
Sb_Off435	2	60	1	Sb_Parent48_M	Sb_Parent30_F
Sb_Off436	2	60	1	Sb_Parent14_M	Sb_Parent21_F
Sb_Off437	2	60	1	Sb_Parent45_M	Sb_Parent36_F
Sb_Off438	2	60	1	Sb_Parent25_M	Sb_Parent21_F
Sb_Off439	2	60	1	Sb_Parent42_M	Sb_Parent9_F
Sb_Off44	2	14	0	Sb_Parent18_M	Sb_Parent53_F
Sb_Off440	2	60	1	Sb_Parent55_M	Sb_Parent21_F
Sb_Off441	2	60	1	Sb_Parent42_M	Sb_Parent9_F
Sb_Off442	2	60	1	Sb_Parent55_M	Sb_Parent21_F
Sb_Off443	2	60	1	Sb_Parent56_M	Sb_Parent53_F
Sb_Off444	2	60	1	Sb_Parent18_M	Sb_Parent53_F
Sb_Off445	2	60	1	Sb_Parent16_M	Sb_Parent3_F
Sb_Off446	2	60	1	Sb_Parent29_M	Sb_Parent30_F
Sb_Off447	2	60	1	Sb_Parent46_M	Sb_Parent31_F
Sb_Off448	2	60	1	Sb_Parent61_M	Sb_Parent9_F
Sb_Off449	2	60	1	Sb_Parent43_M	Sb_Parent50_F
Sb_Off45	2	14	0	Sb_Parent17_M	Sb_Parent47_F
Sb_Off450	2	60	1	Sb_Parent28_M	Sb_Parent3_F
Sb_Off451	2	60	1	Sb_Parent54_M	Sb_Parent3_F
Sb_Off452	2	60	1	Sb_Parent14_M	Sb_Parent63_F
Sb_Off453	2	60	1	Sb_Parent4_M	Sb_Parent47_F
Sb_Off454	2	60	1	Sb_Parent33_M	Sb_Parent30_F
Sb_Off455	2	60	1	Sb_Parent56_M	Sb_Parent53_F
Sb_Off456	2	60	1	Sb_Parent45_M	Sb_Parent36_F
Sb_Off457	2	60	1	Sb_Parent29_M	Sb_Parent58_F
Sb_Off458	2	60	1	Sb_Parent7_M	Sb_Parent31_F
Sb_Off459	2	60	1	Sb_Parent42_M	Sb_Parent9_F
Sb_Off46	2	14	0	Sb_Parent61_M	Sb_Parent9_F
Sb_Off460	2	60	1	Sb_Parent46_M	Sb_Parent47_F
Sb_Off461	2	60	1	Sb_Parent61_M	Sb_Parent9_F
Sb_Off462	2	60	1	Sb_Parent52_M	Sb_Parent9_F
Sb_Off463	2	60	1	Sb_Parent29_M	Sb_Parent63_F
Sb_Off464	2	60	1	Sb_Parent19_M	Sb_Parent36_F
Sb_Off465	2	60	1	Sb_Parent27_M	Sb_Parent58_F
Sb_Off466	2	60	1	Sb_Parent14_M	Sb_Parent58_F
Sb_Off467	2	60	1	Sb_Parent14_M	Sb_Parent30_F
Sb_Off468	2	60	1	Sb_Parent16_M	Sb_Parent3_F
Sb_Off469	2	60	1	Sb_Parent52_M	Sb_Parent47_F
Sb_Off47	2	15	0	Sb_Parent61_M	Sb_Parent9_F
Sb_Off470	2	60	1	Sb_Parent4_M	Sb_Parent47_F
Sb_Off472	2	60	1	Sb_Parent46_M	Sb_Parent9_F
Sb_Off473	2	60	1	Sb_Parent15_M	Sb_Parent58_F
Sb_Off474	2	60	1	Sb_Parent55_M	Sb_Parent30_F
Sb_Off475	2	60	1	Sb_Parent46_M	Sb_Parent47_F
Sb_Off476	2	60	1	Sb_Parent39_M	Sb_Parent67_F
Sb_Off477	2	60	1	Sb_Parent11_M	Sb_Parent58_F
Sb_Off478	2	60	1	Sb_Parent17_M	Sb_Parent9_F
Sb_Off479	2	60	1	Sb_Parent37_M	Sb_Parent53_F
Sb_Off48	2	15	0	Sb_Parent8_M	Sb_Parent67_F
Sb_Off480	2	60	1	Sb_Parent20_M	Sb_Parent53_F
Sb_Off481	2	60	1	Sb_Parent44_M	Sb_Parent47_F
Sb_Off482	2	60	1	Sb_Parent5_M	Sb_Parent31_F
Sb_Off483	2	60	1	Sb_Parent37_M	Sb_Parent38_F
Sb_Off484	2	60	1	Sb_Parent66_M	Sb_Parent3_F
Sb_Off485	2	60	1	Sb_Parent14_M	Sb_Parent63_F
Sb_Off486	2	60	1	Sb_Parent18_M	Sb_Parent53_F
Sb_Off487	2	60	1	Sb_Parent17_M	Sb_Parent47_F
Sb_Off488	2	60	1	Sb_Parent20_M	Sb_Parent53_F
Sb_Off489	2	60	1	Sb_Parent17_M	Sb_Parent9_F
Sb_Off49	2	15	0	Sb_Parent55_M	Sb_Parent21_F
Sb_Off490	2	60	1	Sb_Parent18_M	Sb_Parent50_F
Sb_Off491	2	60	1	Sb_Parent42_M	Sb_Parent9_F
Sb_Off493	2	60	1	Sb_Parent48_M	Sb_Parent30_F
Sb_Off494	2	60	1	Sb_Parent5_M	Sb_Parent47_F
Sb_Off495	2	60	1	Sb_Parent55_M	Sb_Parent63_F
Sb_Off496	2	60	1	Sb_Parent46_M	Sb_Parent9_F
Sb_Off497	2	60	1	Sb_Parent15_M	Sb_Parent58_F
Sb_Off498	2	60	1	Sb_Parent29_M	Sb_Parent58_F
Sb_Off499	2	60	1	Sb_Parent15_M	Sb_Parent63_F
Sb_Off5	2	12	0	Sb_Parent43_M	Sb_Parent53_F
Sb_Off50	2	15	0	Sb_Parent24_M	Sb_Parent53_F
Sb_Off500	2	60	1	Sb_Parent11_M	Sb_Parent58_F
Sb_Off501	2	60	1	Sb_Parent27_M	Sb_Parent63_F
Sb_Off502	2	60	1	Sb_Parent44_M	Sb_Parent9_F
Sb_Off503	2	60	1	Sb_Parent7_M	Sb_Parent9_F
Sb_Off504	2	60	1	Sb_Parent15_M	Sb_Parent58_F
Sb_Off505	2	60	1	Sb_Parent27_M	Sb_Parent30_F
Sb_Off507	2	60	1	Sb_Parent4_M	Sb_Parent47_F
Sb_Off508	2	60	1	Sb_Parent1_M	Sb_Parent30_F
Sb_Off509	2	60	1	Sb_Parent44_M	Sb_Parent9_F
Sb_Off51	2	15	0	Sb_Parent24_M	Sb_Parent53_F
Sb_Off510	2	60	1	Sb_Parent11_M	Sb_Parent63_F
Sb_Off511	2	60	1	Sb_Parent44_M	Sb_Parent9_F
Sb_Off512	2	60	1	Sb_Parent7_M	Sb_Parent47_F
Sb_Off513	2	60	1	Sb_Parent15_M	Sb_Parent58_F
Sb_Off514	2	60	1	Sb_Parent24_M	Sb_Parent50_F
Sb_Off515	2	60	1	Sb_Parent37_M	Sb_Parent38_F
Sb_Off516	2	60	1	Sb_Parent29_M	Sb_Parent30_F
Sb_Off517	2	60	1	Sb_Parent20_M	Sb_Parent53_F
Sb_Off518	2	60	1	Sb_Parent61_M	Sb_Parent9_F
Sb_Off519	2	60	1	Sb_Parent4_M	Sb_Parent47_F
Sb_Off52	2	15	0	Sb_Parent19_M	Sb_Parent36_F
Sb_Off520	2	60	1	Sb_Parent46_M	Sb_Parent47_F
Sb_Off522	3	2	0	Sb_Parent43_M	Sb_Parent50_F
Sb_Off524	3	3	0	Sb_Parent43_M	Sb_Parent53_F
Sb_Off525	3	3	0	Sb_Parent27_M	Sb_Parent30_F
Sb_Off528	3	5	0	Sb_Parent15_M	Sb_Parent21_F
Sb_Off529	3	5	0	Sb_Parent1_M	Sb_Parent49_F
Sb_Off53	2	15	0	Sb_Parent10_M	Sb_Parent67_F
Sb_Off530	3	5	0	Sb_Parent7_M	Sb_Parent47_F
Sb_Off531	3	6	0	Sb_Parent52_M	Sb_Parent31_F
Sb_Off532	3	6	0	Sb_Parent66_M	Sb_Parent3_F
Sb_Off533	3	6	0	Sb_Parent52_M	Sb_Parent47_F
Sb_Off534	3	6	0	Sb_Parent8_M	Sb_Parent67_F
Sb_Off535	3	6	0	Sb_Parent60_M	Sb_Parent23_F
Sb_Off536	3	6	0	Sb_Parent52_M	Sb_Parent47_F
Sb_Off537	3	6	0	Sb_Parent17_M	Sb_Parent9_F
Sb_Off538	3	6	0	Sb_Parent46_M	Sb_Parent9_F
Sb_Off539	3	6	0	Sb_Parent5_M	Sb_Parent47_F
Sb_Off54	2	15	0	Sb_Parent17_M	Sb_Parent9_F
Sb_Off540	3	7	0	Sb_Parent8_M	Sb_Parent67_F
Sb_Off541	3	7	0	Sb_Parent34_M	Sb_Parent9_F
Sb_Off542	3	7	0	Sb_Parent46_M	Sb_Parent9_F
Sb_Off544	3	7	0	Sb_Parent7_M	Sb_Parent9_F
Sb_Off545	3	7	0	Sb_Parent33_M	Sb_Parent30_F
Sb_Off546	3	7	0	Sb_Parent43_M	Sb_Parent53_F
Sb_Off547	3	7	0	Sb_Parent4_M	Sb_Parent47_F
Sb_Off548	3	7	0	Sb_Parent34_M	Sb_Parent9_F
Sb_Off549	3	7	0	Sb_Parent7_M	Sb_Parent9_F
Sb_Off55	2	15	0	Sb_Parent17_M	Sb_Parent9_F
Sb_Off551	3	7	0	Sb_Parent1_M	Sb_Parent21_F
Sb_Off552	3	7	0	Sb_Parent43_M	Sb_Parent53_F
Sb_Off553	3	7	0	Sb_Parent54_M	Sb_Parent3_F
Sb_Off554	3	7	0	Sb_Parent19_M	Sb_Parent3_F
Sb_Off558	3	7	0	Sb_Parent44_M	Sb_Parent9_F
Sb_Off559	3	7	0	Sb_Parent41_M	Sb_Parent3_F
Sb_Off56	2	15	0	Sb_Parent8_M	Sb_Parent67_F
Sb_Off560	3	7	0	Sb_Parent4_M	Sb_Parent47_F
Sb_Off561	3	8	0	Sb_Parent35_M	Sb_Parent53_F
Sb_Off562	3	8	0	Sb_Parent46_M	Sb_Parent9_F
Sb_Off563	3	8	0	Sb_Parent7_M	Sb_Parent31_F
Sb_Off564	3	8	0	Sb_Parent5_M	Sb_Parent9_F
Sb_Off565	3	8	0	Sb_Parent18_M	Sb_Parent53_F
Sb_Off566	3	8	0	Sb_Parent43_M	Sb_Parent53_F
Sb_Off567	3	8	0	Sb_Parent61_M	Sb_Parent9_F
Sb_Off569	3	8	0	Sb_Parent34_M	Sb_Parent9_F
Sb_Off57	2	15	0	Sb_Parent11_M	Sb_Parent21_F
Sb_Off570	3	8	0	Sb_Parent5_M	Sb_Parent47_F
Sb_Off571	3	8	0	Sb_Parent35_M	Sb_Parent53_F
Sb_Off572	3	8	0	Sb_Parent4_M	Sb_Parent47_F
Sb_Off573	3	8	0	Sb_Parent5_M	Sb_Parent9_F
Sb_Off574	3	8	0	Sb_Parent65_M	Sb_Parent53_F
Sb_Off575	3	8	0	Sb_Parent42_M	Sb_Parent9_F
Sb_Off576	3	8	0	Sb_Parent19_M	Sb_Parent36_F
Sb_Off577	3	8	0	Sb_Parent37_M	Sb_Parent53_F
Sb_Off578	3	8	0	Sb_Parent56_M	Sb_Parent53_F
Sb_Off579	3	8	0	Sb_Parent65_M	Sb_Parent53_F
Sb_Off58	2	15	0	Sb_Parent44_M	Sb_Parent9_F
Sb_Off580	3	8	0	Sb_Parent7_M	Sb_Parent9_F
Sb_Off581	3	8	0	Sb_Parent14_M	Sb_Parent30_F
Sb_Off582	3	8	0	Sb_Parent54_M	Sb_Parent3_F
Sb_Off583	3	8	0	Sb_Parent7_M	Sb_Parent47_F
Sb_Off584	3	9	0	Sb_Parent34_M	Sb_Parent9_F
Sb_Off585	3	9	0	Sb_Parent4_M	Sb_Parent9_F
Sb_Off586	3	9	0	Sb_Parent5_M	Sb_Parent9_F
Sb_Off587	3	9	0	Sb_Parent65_M	Sb_Parent53_F
Sb_Off588	3	9	0	Sb_Parent17_M	Sb_Parent9_F
Sb_Off589	3	9	0	Sb_Parent44_M	Sb_Parent9_F
Sb_Off59	2	15	0	Sb_Parent52_M	Sb_Parent9_F
Sb_Off590	3	9	0	Sb_Parent44_M	Sb_Parent9_F
Sb_Off591	3	9	0	Sb_Parent4_M	Sb_Parent47_F
Sb_Off592	3	9	0	Sb_Parent17_M	Sb_Parent9_F
Sb_Off593	3	9	0	Sb_Parent18_M	Sb_Parent53_F
Sb_Off594	3	9	0	Sb_Parent5_M	Sb_Parent9_F
Sb_Off595	3	9	0	Sb_Parent20_M	Sb_Parent53_F
Sb_Off597	3	9	0	Sb_Parent34_M	Sb_Parent9_F
Sb_Off598	3	9	0	Sb_Parent17_M	Sb_Parent47_F
Sb_Off6	2	12	0	Sb_Parent18_M	Sb_Parent53_F
Sb_Off60	2	15	0	Sb_Parent55_M	Sb_Parent21_F
Sb_Off600	3	9	0	Sb_Parent34_M	Sb_Parent9_F
Sb_Off602	3	9	0	Sb_Parent46_M	Sb_Parent9_F
Sb_Off603	3	10	0	Sb_Parent11_M	Sb_Parent21_F
Sb_Off604	3	10	0	Sb_Parent11_M	Sb_Parent21_F
Sb_Off605	3	10	0	Sb_Parent61_M	Sb_Parent9_F
Sb_Off606	3	10	0	Sb_Parent39_M	Sb_Parent67_F
Sb_Off607	3	10	0	Sb_Parent35_M	Sb_Parent53_F
Sb_Off608	3	10	0	Sb_Parent29_M	Sb_Parent30_F
Sb_Off609	3	10	0	Sb_Parent66_M	Sb_Parent36_F
Sb_Off61	2	15	0	Sb_Parent35_M	Sb_Parent53_F
Sb_Off610	3	10	0	Sb_Parent29_M	Sb_Parent58_F
Sb_Off611	3	10	0	Sb_Parent56_M	Sb_Parent53_F
Sb_Off612	3	10	0	Sb_Parent14_M	Sb_Parent21_F
Sb_Off613	3	10	0	Sb_Parent42_M	Sb_Parent31_F
Sb_Off614	3	10	0	Sb_Parent27_M	Sb_Parent30_F
Sb_Off615	3	10	0	Sb_Parent17_M	Sb_Parent9_F
Sb_Off616	3	10	0	Sb_Parent22_M	Sb_Parent36_F
Sb_Off617	3	11	0	Sb_Parent46_M	Sb_Parent9_F
Sb_Off618	3	11	0	Sb_Parent46_M	Sb_Parent47_F
Sb_Off62	2	15	0	Sb_Parent1_M	Sb_Parent21_F
Sb_Off621	3	11	0	Sb_Parent46_M	Sb_Parent47_F
Sb_Off622	3	12	0	Sb_Parent46_M	Sb_Parent64_F
Sb_Off623	3	12	0	Sb_Parent15_M	Sb_Parent58_F
Sb_Off625	3	12	0	Sb_Parent4_M	Sb_Parent9_F
Sb_Off626	3	12	0	Sb_Parent15_M	Sb_Parent58_F
Sb_Off627	3	12	0	Sb_Parent17_M	Sb_Parent47_F
Sb_Off628	3	12	0	Sb_Parent29_M	Sb_Parent21_F
Sb_Off629	3	12	0	Sb_Parent52_M	Sb_Parent47_F
Sb_Off63	2	15	0	Sb_Parent55_M	Sb_Parent21_F
Sb_Off630	3	12	0	Sb_Parent7_M	Sb_Parent47_F
Sb_Off631	3	12	0	Sb_Parent66_M	Sb_Parent36_F
Sb_Off634	3	12	0	Sb_Parent29_M	Sb_Parent30_F
Sb_Off635	3	12	0	Sb_Parent17_M	Sb_Parent9_F
Sb_Off638	3	12	0	Sb_Parent19_M	Sb_Parent36_F
Sb_Off639	3	12	0	Sb_Parent22_M	Sb_Parent36_F
Sb_Off64	2	15	0	Sb_Parent7_M	Sb_Parent9_F
Sb_Off641	3	12	0	Sb_Parent22_M	Sb_Parent36_F
Sb_Off642	3	13	0	Sb_Parent5_M	Sb_Parent9_F
Sb_Off643	3	13	0	Sb_Parent4_M	Sb_Parent9_F
Sb_Off645	3	13	0	Sb_Parent15_M	Sb_Parent21_F
Sb_Off646	3	13	0	Sb_Parent11_M	Sb_Parent21_F
Sb_Off65	2	15	0	Sb_Parent42_M	Sb_Parent31_F
Sb_Off650	3	13	0	Sb_Parent52_M	Sb_Parent9_F
Sb_Off651	3	13	0	Sb_Parent19_M	Sb_Parent3_F
Sb_Off653	3	13	0	Sb_Parent7_M	Sb_Parent9_F
Sb_Off654	3	13	0	Sb_Parent52_M	Sb_Parent31_F
Sb_Off655	3	13	0	Sb_Parent57_M	Sb_Parent50_F
Sb_Off656	3	13	0	Sb_Parent15_M	Sb_Parent58_F
Sb_Off657	3	13	0	Sb_Parent45_M	Sb_Parent36_F
Sb_Off658	3	13	0	Sb_Parent7_M	Sb_Parent47_F
Sb_Off659	3	13	0	Sb_Parent7_M	Sb_Parent9_F
Sb_Off66	2	15	0	Sb_Parent37_M	Sb_Parent53_F
Sb_Off660	3	13	0	Sb_Parent7_M	Sb_Parent9_F
Sb_Off661	3	13	0	Sb_Parent4_M	Sb_Parent47_F
Sb_Off663	3	14	0	Sb_Parent22_M	Sb_Parent36_F
Sb_Off664	3	14	0	Sb_Parent34_M	Sb_Parent9_F
Sb_Off665	3	14	0	Sb_Parent19_M	Sb_Parent36_F
Sb_Off666	3	14	0	Sb_Parent34_M	Sb_Parent31_F
Sb_Off667	3	14	0	Sb_Parent7_M	Sb_Parent9_F
Sb_Off668	3	14	0	Sb_Parent14_M	Sb_Parent63_F
Sb_Off669	3	14	0	Sb_Parent37_M	Sb_Parent53_F
Sb_Off67	2	15	0	Sb_Parent52_M	Sb_Parent47_F
Sb_Off670	3	14	0	Sb_Parent4_M	Sb_Parent31_F
Sb_Off671	3	14	0	Sb_Parent66_M	Sb_Parent3_F
Sb_Off672	3	14	0	Sb_Parent34_M	Sb_Parent47_F
Sb_Off673	3	14	0	Sb_Parent44_M	Sb_Parent9_F
Sb_Off674	3	14	0	Sb_Parent48_M	Sb_Parent58_F
Sb_Off675	3	14	0	Sb_Parent61_M	Sb_Parent9_F
Sb_Off676	3	14	0	Sb_Parent2_M	Sb_Parent3_F
Sb_Off677	3	14	0	Sb_Parent19_M	Sb_Parent36_F
Sb_Off678	3	14	0	Sb_Parent46_M	Sb_Parent47_F
Sb_Off679	3	14	0	Sb_Parent43_M	Sb_Parent50_F
Sb_Off680	3	14	0	Sb_Parent34_M	Sb_Parent47_F
Sb_Off681	3	14	0	Sb_Parent27_M	Sb_Parent21_F
Sb_Off682	3	14	0	Sb_Parent66_M	Sb_Parent36_F
Sb_Off683	3	15	0	Sb_Parent45_M	Sb_Parent3_F
Sb_Off684	3	15	0	Sb_Parent15_M	Sb_Parent21_F
Sb_Off685	3	15	0	Sb_Parent15_M	Sb_Parent58_F
Sb_Off686	3	15	0	Sb_Parent55_M	Sb_Parent21_F
Sb_Off687	3	15	0	Sb_Parent54_M	Sb_Parent36_F
Sb_Off688	3	15	0	Sb_Parent17_M	Sb_Parent31_F
Sb_Off689	3	15	0	Sb_Parent44_M	Sb_Parent9_F
Sb_Off69	2	15	0	Sb_Parent4_M	Sb_Parent47_F
Sb_Off691	3	15	0	Sb_Parent27_M	Sb_Parent21_F
Sb_Off692	3	15	0	Sb_Parent54_M	Sb_Parent3_F
Sb_Off693	3	15	0	Sb_Parent15_M	Sb_Parent30_F
Sb_Off694	3	15	0	Sb_Parent27_M	Sb_Parent21_F
Sb_Off695	3	15	0	Sb_Parent52_M	Sb_Parent47_F
Sb_Off696	3	15	0	Sb_Parent18_M	Sb_Parent53_F
Sb_Off697	3	15	0	Sb_Parent19_M	Sb_Parent36_F
Sb_Off699	3	15	0	Sb_Parent26_M	Sb_Parent67_F
Sb_Off7	2	12	0	Sb_Parent20_M	Sb_Parent50_F
Sb_Off70	2	16	0	Sb_Parent18_M	Sb_Parent50_F
Sb_Off700	3	15	0	Sb_Parent20_M	Sb_Parent53_F
Sb_Off701	3	15	0	Sb_Parent4_M	Sb_Parent9_F
Sb_Off702	3	15	0	Sb_Parent46_M	Sb_Parent31_F
Sb_Off703	3	15	0	Sb_Parent8_M	Sb_Parent67_F
Sb_Off704	3	15	0	Sb_Parent66_M	Sb_Parent3_F
Sb_Off705	3	15	0	Sb_Parent1_M	Sb_Parent49_F
Sb_Off706	3	15	0	Sb_Parent5_M	Sb_Parent31_F
Sb_Off707	3	15	0	Sb_Parent34_M	Sb_Parent47_F
Sb_Off708	3	15	0	Sb_Parent14_M	Sb_Parent30_F
Sb_Off709	3	15	0	Sb_Parent60_M	Sb_Parent67_F
Sb_Off71	2	16	0	Sb_Parent7_M	Sb_Parent9_F
Sb_Off710	3	15	0	Sb_Parent18_M	Sb_Parent38_F
Sb_Off711	3	15	0	Sb_Parent5_M	Sb_Parent47_F
Sb_Off712	3	15	0	Sb_Parent55_M	Sb_Parent21_F
Sb_Off713	3	15	0	Sb_Parent44_M	Sb_Parent9_F
Sb_Off714	3	15	0	Sb_Parent20_M	Sb_Parent53_F
Sb_Off715	3	15	0	Sb_Parent35_M	Sb_Parent38_F
Sb_Off716	3	15	0	Sb_Parent65_M	Sb_Parent53_F
Sb_Off717	3	15	0	Sb_Parent16_M	Sb_Parent3_F
Sb_Off718	3	15	0	Sb_Parent29_M	Sb_Parent21_F
Sb_Off719	3	15	0	Sb_Parent52_M	Sb_Parent9_F
Sb_Off72	2	16	0	Sb_Parent44_M	Sb_Parent47_F
Sb_Off720	3	15	0	Sb_Parent19_M	Sb_Parent3_F
Sb_Off721	3	15	0	Sb_Parent27_M	Sb_Parent30_F
Sb_Off722	3	15	0	Sb_Parent43_M	Sb_Parent50_F
Sb_Off723	3	15	0	Sb_Parent4_M	Sb_Parent9_F
Sb_Off724	3	16	0	Sb_Parent46_M	Sb_Parent47_F
Sb_Off725	3	16	0	Sb_Parent52_M	Sb_Parent47_F
Sb_Off726	3	16	0	Sb_Parent19_M	Sb_Parent36_F
Sb_Off727	3	16	0	Sb_Parent13_M	Sb_Parent67_F
Sb_Off728	3	16	0	Sb_Parent2_M	Sb_Parent36_F
Sb_Off729	3	16	0	Sb_Parent45_M	Sb_Parent3_F
Sb_Off730	3	16	0	Sb_Parent15_M	Sb_Parent21_F
Sb_Off731	3	16	0	Sb_Parent4_M	Sb_Parent31_F
Sb_Off732	3	16	0	Sb_Parent17_M	Sb_Parent9_F
Sb_Off733	3	16	0	Sb_Parent20_M	Sb_Parent53_F
Sb_Off734	3	16	0	Sb_Parent57_M	Sb_Parent38_F
Sb_Off735	3	16	0	Sb_Parent66_M	Sb_Parent3_F
Sb_Off736	3	16	0	Sb_Parent57_M	Sb_Parent53_F
Sb_Off737	3	16	0	Sb_Parent1_M	Sb_Parent49_F
Sb_Off738	3	16	0	Sb_Parent54_M	Sb_Parent3_F
Sb_Off74	2	16	0	Sb_Parent28_M	Sb_Parent36_F
Sb_Off740	3	17	0	Sb_Parent46_M	Sb_Parent31_F
Sb_Off741	3	17	0	Sb_Parent1_M	Sb_Parent30_F
Sb_Off742	3	17	0	Sb_Parent7_M	Sb_Parent9_F
Sb_Off743	3	17	0	Sb_Parent56_M	Sb_Parent53_F
Sb_Off744	3	17	0	Sb_Parent60_M	Sb_Parent67_F
Sb_Off745	3	17	0	Sb_Parent48_M	Sb_Parent30_F
Sb_Off746	3	17	0	Sb_Parent43_M	Sb_Parent53_F
Sb_Off748	3	17	0	Sb_Parent7_M	Sb_Parent47_F
Sb_Off749	3	17	0	Sb_Parent14_M	Sb_Parent21_F
Sb_Off75	2	16	0	Sb_Parent46_M	Sb_Parent31_F
Sb_Off750	3	17	0	Sb_Parent52_M	Sb_Parent31_F
Sb_Off751	3	17	0	Sb_Parent35_M	Sb_Parent53_F
Sb_Off752	3	17	0	Sb_Parent24_M	Sb_Parent50_F
Sb_Off753	3	17	0	Sb_Parent44_M	Sb_Parent9_F
Sb_Off755	3	18	0	Sb_Parent7_M	Sb_Parent47_F
Sb_Off756	3	18	0	Sb_Parent44_M	Sb_Parent31_F
Sb_Off759	3	18	0	Sb_Parent46_M	Sb_Parent9_F
Sb_Off76	2	16	0	Sb_Parent25_M	Sb_Parent63_F
Sb_Off760	3	18	0	Sb_Parent42_M	Sb_Parent31_F
Sb_Off761	3	19	0	Sb_Parent15_M	Sb_Parent58_F
Sb_Off762	3	19	0	Sb_Parent11_M	Sb_Parent21_F
Sb_Off763	3	19	0	Sb_Parent5_M	Sb_Parent47_F
Sb_Off764	3	19	0	Sb_Parent43_M	Sb_Parent53_F
Sb_Off765	3	19	0	Sb_Parent17_M	Sb_Parent9_F
Sb_Off767	3	19	0	Sb_Parent61_M	Sb_Parent9_F
Sb_Off768	3	19	0	Sb_Parent45_M	Sb_Parent36_F
Sb_Off769	3	19	0	Sb_Parent15_M	Sb_Parent21_F
Sb_Off77	2	16	0	Sb_Parent15_M	Sb_Parent21_F
Sb_Off770	3	19	0	Sb_Parent55_M	Sb_Parent30_F
Sb_Off771	3	19	0	Sb_Parent61_M	Sb_Parent9_F
Sb_Off772	3	20	0	Sb_Parent15_M	Sb_Parent30_F
Sb_Off773	3	20	0	Sb_Parent28_M	Sb_Parent36_F
Sb_Off774	3	20	0	Sb_Parent16_M	Sb_Parent3_F
Sb_Off776	3	20	0	Sb_Parent1_M	Sb_Parent49_F
Sb_Off777	3	20	0	Sb_Parent33_M	Sb_Parent30_F
Sb_Off778	3	20	0	Sb_Parent14_M	Sb_Parent21_F
Sb_Off779	3	20	0	Sb_Parent16_M	Sb_Parent36_F
Sb_Off78	2	16	0	Sb_Parent7_M	Sb_Parent9_F
Sb_Off780	3	20	0	Sb_Parent60_M	Sb_Parent67_F
Sb_Off781	3	20	0	Sb_Parent18_M	Sb_Parent53_F
Sb_Off782	3	20	0	Sb_Parent44_M	Sb_Parent9_F
Sb_Off783	3	20	0	Sb_Parent19_M	Sb_Parent36_F
Sb_Off784	3	20	0	Sb_Parent18_M	Sb_Parent50_F
Sb_Off785	3	20	0	Sb_Parent54_M	Sb_Parent3_F
Sb_Off787	3	20	0	Sb_Parent15_M	Sb_Parent30_F
Sb_Off788	3	21	0	Sb_Parent44_M	Sb_Parent31_F
Sb_Off789	3	21	0	Sb_Parent55_M	Sb_Parent21_F
Sb_Off79	2	16	0	Sb_Parent46_M	Sb_Parent9_F
Sb_Off790	3	21	0	Sb_Parent46_M	Sb_Parent47_F
Sb_Off791	3	21	0	Sb_Parent33_M	Sb_Parent58_F
Sb_Off792	3	21	0	Sb_Parent19_M	Sb_Parent3_F
Sb_Off793	3	21	0	Sb_Parent19_M	Sb_Parent3_F
Sb_Off794	3	21	0	Sb_Parent66_M	Sb_Parent36_F
Sb_Off795	3	21	0	Sb_Parent22_M	Sb_Parent36_F
Sb_Off796	3	21	0	Sb_Parent42_M	Sb_Parent9_F
Sb_Off797	3	21	0	Sb_Parent46_M	Sb_Parent9_F
Sb_Off798	3	21	0	Sb_Parent61_M	Sb_Parent9_F
Sb_Off799	3	22	0	Sb_Parent57_M	Sb_Parent50_F
Sb_Off8	2	12	0	Sb_Parent18_M	Sb_Parent53_F
Sb_Off80	2	16	0	Sb_Parent54_M	Sb_Parent36_F
Sb_Off800	3	22	0	Sb_Parent44_M	Sb_Parent9_F
Sb_Off801	3	22	0	Sb_Parent24_M	Sb_Parent53_F
Sb_Off802	3	22	0	Sb_Parent57_M	Sb_Parent53_F
Sb_Off803	3	22	0	Sb_Parent5_M	Sb_Parent9_F
Sb_Off804	3	22	0	Sb_Parent1_M	Sb_Parent30_F
Sb_Off805	3	22	0	Sb_Parent33_M	Sb_Parent30_F
Sb_Off806	3	22	0	Sb_Parent29_M	Sb_Parent21_F
Sb_Off807	3	22	0	Sb_Parent43_M	Sb_Parent53_F
Sb_Off808	3	22	0	Sb_Parent48_M	Sb_Parent21_F
Sb_Off809	3	22	0	Sb_Parent14_M	Sb_Parent30_F
Sb_Off81	2	16	0	Sb_Parent15_M	Sb_Parent21_F
Sb_Off810	3	22	0	Sb_Parent60_M	Sb_Parent67_F
Sb_Off811	3	22	0	Sb_Parent5_M	Sb_Parent31_F
Sb_Off812	3	22	0	Sb_Parent66_M	Sb_Parent36_F
Sb_Off813	3	22	0	Sb_Parent14_M	Sb_Parent30_F
Sb_Off814	3	22	0	Sb_Parent48_M	Sb_Parent21_F
Sb_Off815	3	22	0	Sb_Parent44_M	Sb_Parent9_F
Sb_Off816	3	22	0	Sb_Parent61_M	Sb_Parent47_F
Sb_Off817	3	22	0	Sb_Parent29_M	Sb_Parent21_F
Sb_Off818	3	23	0	Sb_Parent60_M	Sb_Parent67_F
Sb_Off819	3	23	0	Sb_Parent65_M	Sb_Parent53_F
Sb_Off82	2	16	0	Sb_Parent48_M	Sb_Parent63_F
Sb_Off820	3	23	0	Sb_Parent55_M	Sb_Parent49_F
Sb_Off821	3	23	0	Sb_Parent33_M	Sb_Parent30_F
Sb_Off823	3	23	0	Sb_Parent52_M	Sb_Parent47_F
Sb_Off824	3	23	0	Sb_Parent34_M	Sb_Parent47_F
Sb_Off825	3	23	0	Sb_Parent52_M	Sb_Parent47_F
Sb_Off826	3	23	0	Sb_Parent22_M	Sb_Parent36_F
Sb_Off828	3	24	0	Sb_Parent55_M	Sb_Parent21_F
Sb_Off83	2	16	0	Sb_Parent48_M	Sb_Parent30_F
Sb_Off830	3	24	0	Sb_Parent12_M	Sb_Parent3_F
Sb_Off832	3	25	0	Sb_Parent65_M	Sb_Parent38_F
Sb_Off833	3	25	0	Sb_Parent4_M	Sb_Parent9_F
Sb_Off834	3	26	0	Sb_Parent4_M	Sb_Parent47_F
Sb_Off835	3	26	0	Sb_Parent45_M	Sb_Parent36_F
Sb_Off836	3	26	0	Sb_Parent7_M	Sb_Parent47_F
Sb_Off837	3	26	0	Sb_Parent45_M	Sb_Parent3_F
Sb_Off839	3	27	0	Sb_Parent48_M	Sb_Parent21_F
Sb_Off84	2	16	0	Sb_Parent52_M	Sb_Parent31_F
Sb_Off840	3	27	0	Sb_Parent1_M	Sb_Parent30_F
Sb_Off841	3	27	0	Sb_Parent25_M	Sb_Parent49_F
Sb_Off842	3	27	0	Sb_Parent61_M	Sb_Parent9_F
Sb_Off843	3	30	0	Sb_Parent65_M	Sb_Parent53_F
Sb_Off844	3	37	0	Sb_Parent29_M	Sb_Parent30_F
Sb_Off85	2	16	0	Sb_Parent44_M	Sb_Parent47_F
Sb_Off88	2	16	0	Sb_Parent44_M	Sb_Parent9_F
Sb_Off89	2	16	0	Sb_Parent61_M	Sb_Parent9_F
Sb_Off9	2	12	0	Sb_Parent43_M	Sb_Parent53_F
Sb_Off90	2	16	0	Sb_Parent7_M	Sb_Parent47_F
Sb_Off91	2	16	0	Sb_Parent15_M	Sb_Parent21_F
Sb_Off93	2	16	0	Sb_Parent44_M	Sb_Parent31_F
Sb_Off94	2	17	0	Sb_Parent52_M	Sb_Parent9_F
Sb_Off95	2	17	0	Sb_Parent54_M	Sb_Parent36_F
Sb_Off96	2	17	0	Sb_Parent7_M	Sb_Parent9_F
