# Supplementary material for: Genome-wide association and genomic prediction of resistance to viral nervous necrosis in European sea bass (Dicentrarchus labrax) using RAD sequencing
Source: Genet Sel Evol. 2018 Jun 8;50:30. doi: 10.1186/s12711-018-0401-2 (PMC5994081; doi:10.1186/s12711-018-0401-2)
Supplement: Supplementary file 2 — Additional file 2: Table S2. Identified SNPs. Sequence information of identified SNPs. [file 12711_2018_401_MOESM2_ESM.txt]

Id	Seq	SNP_Pos(0-based)	Allele1	Allele2
943	TGCAGGTGAAGCAGAGATGGTGATGAGAGTGATGCTGTCGGTGTCCCTCTGCTGCCTGCTGCTGGCGTCCTTCGGC	70	G	T
1256	TGCAGGCCTATTCTTTCCCAGAGAACACTTGGCTGTTGTTCATTTCTGGCTGTATGAATTGTAACGTCTTATTATT	36	T	G
1042	TGCAGGTCTTTGCTGCGTGTCGTCCCCTCTCTCTGCACCCATCTCCTGTCTACCTTCAGCTGTCTCTATCAATTAA	10	C	T
1042	TGCAGGTCTTTGCTGCGTGTCGTCCCCTCTCTCTGCACCCATCTCCTGTCTACCTTCAGCTGTCTCTATCAATTAA	17	T	C
1045	TGCAGGATTCTTGTTTGACTCAGCATGCCTAAGATTTCAGTTTTTTTTTTACACTTAGATTTTTACATCCACAAAA	46	T	C
1167	TGCAGGCCAGCAGCAGCTCATTGGAGCTGTAGAGGGGGGCGGGGTCGATGGAGTGGCTGTTGATCAGGCTGACCAG	28	A	G
1224	TGCAGGGCTGCTGACAGTGCAGGTAAACCATGAGACTCAGGCTAATATAGCAGTTTAGTATGACTGAACAAATAGT	14	T	C
1268	TGCAGGAAGGTACTCTTCATTTTACTGGTAAGAGAGCGGAGTGGTGACCTTGATACTTCTATGAGTTTTAACCCAA	64	G	T
43528	TGCAGGTAAACATTCACTACAGTATAGGCTATATGCAGACAGAACACAATAAGAACGAAGGAGAAAACAGCCGAGA	45	A	G
1437	TGCAGGTGCTCGACGCTTCTGCTAATCCTTTCATGATAACTGCTACACCACACTGTACATCTGTAGGGATGTATGC	18	C	T
1437	TGCAGGTGCTCGACGCTTCTGCTAATCCTTTCATGATAACTGCTACACCACACTGTACATCTGTAGGGATGTATGC	57	T	C
1438	TGCAGGACTGAAAAAGCAAACTGATGAGCGTGACAGGATACTGTCCTCGGGCCATATGCAGCACACTGCATCCTAC	18	A	T
224	TGCAGGCCACATACAGCAAAAACGTCCCATTGAGGCAGCCCAGCACCTTGTTCTATCCATGCTTTGAAGAATGAAC	23	A	G
224	TGCAGGCCACATACAGCAAAAACGTCCCATTGAGGCAGCCCAGCACCTTGTTCTATCCATGCTTTGAAGAATGAAC	36	A	C
266	TGCAGGTGGTTGAGCAAAGAACAGGTTTCAGGCCTTCATTTGTAACAAAAGACGTTTTAAAATTATGATATAAAAT	63	G	T
267	TGCAGGCATTTGTCAGACCTTTGATCTTTGGCCACAATTGCACTCTATTGATTAGTCCTCTAATCGGAAGGTTGTT	41	C	A
293	TGCAGGCATAAGAGAGCCGCAGACTCATGAGTAACTACTCCTCCAAGCTGCTCGTGTGTTTTTCTGCGCTGACAAA	48	T	C
293	TGCAGGCATAAGAGAGCCGCAGACTCATGAGTAACTACTCCTCCAAGCTGCTCGTGTGTTTTTCTGCGCTGACAAA	62	T	C
294	TGCAGGCAGTGACATTTGTTCTAATGTGCTTTTGACCACAAACTCTCTAAAAGGTTGTTAAGTAAATGCCAAAGAA	33	G	T
294	TGCAGGCAGTGACATTTGTTCTAATGTGCTTTTGACCACAAACTCTCTAAAAGGTTGTTAAGTAAATGCCAAAGAA	48	C	A
442	TGCAGGCAGGTATACTGAGGTCCAGACACCATAAACAAGTTGGGTGTGTTAGCCATCTAGCAATAGCACACTGTGG	12	C	T
442	TGCAGGCAGGTATACTGAGGTCCAGACACCATAAACAAGTTGGGTGTGTTAGCCATCTAGCAATAGCACACTGTGG	69	C	A
472	TGCAGGGGTGGACTATAGGCCACGCAATGCAGATTAACCCTTCCCTCGCCAGAAAGATATCCTCTGTACTTTCGGT	31	G	A
472	TGCAGGGGTGGACTATAGGCCACGCAATGCAGATTAACCCTTCCCTCGCCAGAAAGATATCCTCTGTACTTTCGGT	43	C	A
564	TGCAGGCAGCAGACAGCAGTGAACAAAGAGAGGCAGGAAACTTACTCTTACGTCACTGTCAATTCCAATTGATACG	39	A	G
564	TGCAGGCAGCAGACAGCAGTGAACAAAGAGAGGCAGGAAACTTACTCTTACGTCACTGTCAATTCCAATTGATACG	67	G	A
594	TGCAGGTGCAGAGAAAAACACCAAATAATCTGTGCAGAGCAGAGCTCGGCCAATACCCCCTCCTACTAAAAATACA	38	A	G
594	TGCAGGTGCAGAGAAAAACACCAAATAATCTGTGCAGAGCAGAGCTCGGCCAATACCCCCTCCTACTAAAAATACA	56	C	A
699	TGCAGGAAGTCACAGCCAGCACATGTAGCAGGGCCAGAGATGGTCCGACACAGTACTGGGGTCTAGTGTACATCCA	45	C	T
714	TGCAGGTCCATACAGAATGCCTTGCACAATGATTTTAAACTGTGCCCAGACTATTGATCTTTGTGTAAGGTCTCAT	73	C	A
753	TGCAGGCAAAGAGTGTTACTGCAGCAGTGTCTGGTGATGTTCAGCCAACTGCTCCACCCCGTGGTCCGGGCTAAAA	51	T	C
754	TGCAGGAGGCACAAGTGTTAAAATTGCTATTACTTTTTTTTGCCTGTAGGAGGCAACATCAGTGTGTCTTCATCTG	36	T	G
780	TGCAGGGTGCAGAAAAGCAGAGGCCAGCAGCCTTTACTATCTCAAGAGCTACTTTTCTGGGGGCAAAAATACATAT	41	T	A
798	TGCAGGACCGTGCCTACGGCTTCTCATTCTGGCCTAAGGTGAGTCTGAGATAGTAGCCGACATGGATAAATAAAGG	22	T	C
819	TGCAGGGTGGGGGTTGAATTTGTCAGTAATGGCAGGCTAAAGAGCAGGAGGGGGGAAGAGGGGCTCCATCCATCCA	53	T	G
833	TGCAGGTGCCCTACCCTCTGTGGTTGCACAGTTCTCCTTTTTACTGCTCTCAACATTTCTGAAAGACTATGTTAAC	27	G	A
833	TGCAGGTGCCCTACCCTCTGTGGTTGCACAGTTCTCCTTTTTACTGCTCTCAACATTTCTGAAAGACTATGTTAAC	28	C	T
834	TGCAGGTTTTACACCAGGTGACGTCACTGACCAACACACCTTCACTCAGGCTGCACGGACTTATCAGATACATCAG	44	G	C
834	TGCAGGTTTTACACCAGGTGACGTCACTGACCAACACACCTTCACTCAGGCTGCACGGACTTATCAGATACATCAG	56	A	G
1008	TGCAGGCTCCACATAGTGAGCCAGACTGCAAGCTGCACCTGCATCTGTCTGTCTGTCACTCTGTCAGCTGTTCAAC	72	C	G
1010	TGCAGGGACTACACCACTGTTAGATCATATATCTACTGTACTGCCTCTGCATGGCTGACTTGACTGAATGACTGGA	43	C	T
1014	TGCAGGGCAAATCCCTGTGCACCTCCTGCGGCCTGGAGATAGTGGACCGATACCTGCTCAAGGTCAGACTGACACA	16	T	G
1014	TGCAGGGCAAATCCCTGTGCACCTCCTGCGGCCTGGAGATAGTGGACCGATACCTGCTCAAGGTCAGACTGACACA	71	A	C
1017	TGCAGGACGGTCCGGTGCCGTTGCTATGGAGACAAGCAGGCTGCAGGCTGGACACCATCCCATTTGGGAGGCCGTG	7	C	T
1017	TGCAGGACGGTCCGGTGCCGTTGCTATGGAGACAAGCAGGCTGCAGGCTGGACACCATCCCATTTGGGAGGCCGTG	10	T	C
1022	TGCAGGCTTTTTTCCCTCCCTGGTACACCGGAATCAGCCTTCACGTCCAAGTCAGGGTTCTCAAACTGGAAAAAAG	15	C	A
1022	TGCAGGCTTTTTTCCCTCCCTGGTACACCGGAATCAGCCTTCACGTCCAAGTCAGGGTTCTCAAACTGGAAAAAAG	30	G	T
1025	TGCAGGTTCCAAAAGAAATAAGACTAATACACACTGCTGTCCAAACATTTGAGATTTCGGAAGAAATACAGTGGTG	30	G	A
1025	TGCAGGTTCCAAAAGAAATAAGACTAATACACACTGCTGTCCAAACATTTGAGATTTCGGAAGAAATACAGTGGTG	67	A	T
1031	TGCAGGAATTCAGATCAGCCCATTCATACCTTTGATGTGTGATGATAAATTGCTCTGTAACCTGTTATGGATATCT	49	T	C
1031	TGCAGGAATTCAGATCAGCCCATTCATACCTTTGATGTGTGATGATAAATTGCTCTGTAACCTGTTATGGATATCT	59	A	C
1035	TGCAGGTCCACACTGTAAAGGTGACTTCACAGATCACAACAACAAGGTGAAAGGGCGATTTTCCTGAGGCGCAAAG	10	C	G
1049	TGCAGGATGGATGGCTTTCCTAGAGAATCCAGAAGAGGATTTCTGAAGAACAGAAATGCTTACCATTCAATCATAG	11	C	T
1049	TGCAGGATGGATGGCTTTCCTAGAGAATCCAGAAGAGGATTTCTGAAGAACAGAAATGCTTACCATTCAATCATAG	40	A	T
1050	TGCAGGGGTGTCATCGGTCTCTTGTTTGTGGTTGTGCAGTTTCATGAGGCTGTGATCATCCTACGGTCACAATAAA	14	T	C
1053	TGCAGGGAGATGCTTCAGGCAGTGTTTAAAGATTTTAGTCATGGTTGATATGGGCATTGTGGCAGTGGATATGTGT	26	T	A
1054	TGCAGGAATATGTACAGAGCCCAGCGTGATGTACATGTTTCTGAGCAACTGCTGAAGGCCCATCTCCTTCGTTTGT	69	C	T
1057	TGCAGGTCAATGATGTCATTCTTGTATTTTTTGGGGGTGCTTTATATTGTGTATTGTAATGCGAACTGCTCGGAAT	16	A	C
1057	TGCAGGTCAATGATGTCATTCTTGTATTTTTTGGGGGTGCTTTATATTGTGTATTGTAATGCGAACTGCTCGGAAT	71	A	G
1060	TGCAGGAGAGAGAGAGTTTGTTTATTTGGCAATACACCTGGCTTCCTCTGCCCTCTTTATCCTGTGTGTGTGTGTC	75	C	G
1063	TGCAGGGTTGATGGGTTACTGGACACCCCTCTCTGGCCAGATGGGTTTTATTTGAATTTTATTTTTCTCATCTTAC	14	G	A
1069	TGCAGGCTGCCACATTCTAGCATTTTTTAAGCGTTTGCACAGATGGGAGGTGTGAGACGAGCGGAATGAGGAAACT	27	C	T
1069	TGCAGGCTGCCACATTCTAGCATTTTTTAAGCGTTTGCACAGATGGGAGGTGTGAGACGAGCGGAATGAGGAAACT	73	T	A
1075	TGCAGGAAATATTTTTATTTTAGCACAATAATTGTTTATCTTGTCAGTGTTTACAGAGTACTGTCTGTAAAACCTC	61	T	C
1076	TGCAGGCAAAAAAAAAAGAAGCATTAGCAAGCATGAACTGTGAAGAGAACCATCTGAAGGCACACTGTGAATGCAG	26	T	G
1087	TGCAGGAAAATCACTTACAGACTTTGCTCAGAGATCAGATTATTTCCACATTAAAGAAAGGGTTTATAAATCATTA	13	C	T
1094	TGCAGGAAAATCACTTACAGACTTTGCTCAGAGATCAGATTATTTCCACATTAAAGAAAGGGTTTATAAATCATTA	13	C	T
1094	TGCAGGAAAATCACTTACAGACTTTGCTCAGAGATCAGATTATTTCCACATTAAAGAAAGGGTTTATAAATCATTA	19	G	T
1095	TGCAGGCAGGTTTTACTCCATAGACTTCATTAATGGGAGAAGACAGGGTAGGATTGGCTACTTGATCCACTCTGAG	15	A	C
43494	TGCAGGCGGTGTGGACAGACACAGATGTAAATACAGGCAACCATTATGTCAGGGCCCCCGATCATTTATAGGGTAT	55	C	T
43494	TGCAGGCGGTGTGGACAGACACAGATGTAAATACAGGCAACCATTATGTCAGGGCCCCCGATCATTTATAGGGTAT	59	G	T
43496	TGCAGGAGAAAGGGAGTGATTTCAGAAAAAGCATCTTTATCAGAGAGAGAGTGAAAACTTAGATTCTGTGTCCCAT	62	A	C
1105	TGCAGGTCAGGCAAGTTCCTCCATATCAAATCGGAAAAACCATTTTGTGAGTCATCAGTTAGACAATAGGTATTGT	48	G	T
57348	TGCAGGCTGTCACGGTTTCAGTATCGGTTTAGCAGGGTGATGCTAAGTTCTCCTAAAATAACCCTATTAGTTTAAA	24	C	A
57348	TGCAGGCTGTCACGGTTTCAGTATCGGTTTAGCAGGGTGATGCTAAGTTCTCCTAAAATAACCCTATTAGTTTAAA	39	G	A
1111	TGCAGGGAAGACAGGCTAAATATGTCTACATACATTCTTATAGGAGACATTAACAGACAAGGTAGGTGTTGGAGTG	63	A	G
1121	TGCAGGCATGTGCTGTTGATTAGAGACCTCCATAATTGATTGAACAGCCAGAAAATTATGCAGAAATAATACTAAT	7	G	A
1130	TGCAGGTGTCTCTGCCTCATGACAACCAGACTGGGCTTGGTACTCTGTGGAGGTGGCTCTGGTCTCGGCCCACAGG	66	G	A
1135	TGCAGGCGCGGAGGGAGGAGAGGAAAAAAAAAAAGGGGGACGAAGAAAAAGAAGTGCGCCGAGAGGACTTTAGAGA	23	G	A
1135	TGCAGGCGCGGAGGGAGGAGAGGAAAAAAAAAAAGGGGGACGAAGAAAAAGAAGTGCGCCGAGAGGACTTTAGAGA	33	G	A
1137	TGCAGGTATGCTCGACTAGGCTGTTCATTGATTACTGAAGGAAAACTGCTTTTCAATACTTTTTTTATTTTATATG	23	T	C
1137	TGCAGGTATGCTCGACTAGGCTGTTCATTGATTACTGAAGGAAAACTGCTTTTCAATACTTTTTTTATTTTATATG	72	T	C
1142	TGCAGGGCTGCAAAGTGCCTCATCAAACATTCAGTCATGGATTTCTCTCACCTCTGCAATGATAGATCAGGTGCTA	44	C	T
1150	TGCAGGCTGCAGTGCCCAAGGTTTGTCTGATAAAGCACGCTATCCCCACACACACTCACCAGCAAACAAGCTTTCT	31	A	G
1150	TGCAGGCTGCAGTGCCCAAGGTTTGTCTGATAAAGCACGCTATCCCCACACACACTCACCAGCAAACAAGCTTTCT	48	C	A
1152	TGCAGGGAGTTAAACTTTTTATTTATTGTTTTATCATATGGGTTAAAGTTTCAGTTTGATGAATATAGCTGTCTTT	17	C	T
1152	TGCAGGGAGTTAAACTTTTTATTTATTGTTTTATCATATGGGTTAAAGTTTCAGTTTGATGAATATAGCTGTCTTT	19	A	T
1154	TGCAGGTACCGCTCCCTCTGACCGGCGGTCCAGCCCTGGAACCAGCTCAGGACGCACCGCTGCTCCTGGAGGCTTA	6	T	A
1154	TGCAGGTACCGCTCCCTCTGACCGGCGGTCCAGCCCTGGAACCAGCTCAGGACGCACCGCTGCTCCTGGAGGCTTA	47	C	G
1155	TGCAGGACCTTCTGGGGAAAGCTGTGCCTGGGAAAGTGTGCACCCTCCTAGACTCACTGAGTACTCTTCAGGTACT	58	G	C
1163	TGCAGGTCATTTTGAGGGTTCCAGTCTGAGTCAAATATAACACAGGTGTCAGCAGCAGTGAGGTTAATACCCAGGC	29	G	A
1179	TGCAGGATAGACCATGTAGTGGTTAATGTTTTAAGACAAATTTCAAATGCTAGGCGACGGACAGTTTTTCTGATTC	47	C	T
1179	TGCAGGATAGACCATGTAGTGGTTAATGTTTTAAGACAAATTTCAAATGCTAGGCGACGGACAGTTTTTCTGATTC	48	A	G
1181	TGCAGGAATGTGATGTCATGAACTACATCAGGGAAACGTGTGGCTGCTGTGGTGAGTTTAGTGGTTTAGTTACCAC	37	G	A
1188	TGCAGGGAGAGAAGAAGATAAAAAGAAGTAAGGGACTGTGGGAGTGAGAGGTAAGAAAGAAGAAGAGTGAATGGTT	26	A	G
1188	TGCAGGGAGAGAAGAAGATAAAAAGAAGTAAGGGACTGTGGGAGTGAGAGGTAAGAAAGAAGAAGAGTGAATGGTT	40	G	A
43505	TGCAGGGCTGCTCTTATTGCCTCTCGCTGCCTCATAAAAGATCGTTTATATCACGAATGTGCTTTTGTGTGTGTTT	18	G	A
1192	TGCAGGATAATTAATTGTGTGCTCGTGTGTGTGCACACATGTGTGTTTATGTGCGTCCGCGTCTGTGTGCACAATC	64	A	G
1193	TGCAGGCTATGGATACAGAGTATGCATGTTTACAAAGTCTCTCCTCTGAAAACCTCATTAGTTTATCTGCAGAAAC	40	G	C
1196	TGCAGGTCAGTCACAGTTCTGGGATGGAGACAGTTAGTGACACTTCCTGATTAAGTTTGTAGTGGACTAAATTCCA	38	G	T
1196	TGCAGGTCAGTCACAGTTCTGGGATGGAGACAGTTAGTGACACTTCCTGATTAAGTTTGTAGTGGACTAAATTCCA	54	G	A
1204	TGCAGGATCATATTCAGGAAGTTTGTGGCGTGCGCCACAGTGTCCAGGATGCTGTGCAGGGAGTAGTGGGAGGCGA	14	C	T
1206	TGCAGGTTTACATCCACACGGACAACACCCCTGCCAGAGAGAAAGAAGGGATGAAAGAGGGAGGAAATGATGAGTA	75	G	A
1209	TGCAGGACTACGATCATGTCTACCCATAATGCCCTCCCTCAAGCACAGAAGCAGCCAGTAGCAGGCCTCCAAAGAT	42	G	T
1210	TGCAGGAGTCACTGTAGTCTGCTCAAGAATCACACACAATGCTAAACTTTACTTTTAGTGTCTTTATGCAAAGCTT	55	C	T
1210	TGCAGGAGTCACTGTAGTCTGCTCAAGAATCACACACAATGCTAAACTTTACTTTTAGTGTCTTTATGCAAAGCTT	60	C	T
1226	TGCAGGTTCAACATAGTTAACTTCTCATGAACCTTTGAAAGTACATACTTCATGCCAGAGTTGTGCACCTCCTGAA	17	T	G
1227	TGCAGGGCACACATGTCTGTTGGCATGGTCTGAAAAACACACAAAAATACACCAAAGTCATATTAACACACACATA	20	G	T
1228	TGCAGGACTTTGATGAGCCTGACAAACTCCACATCCAGATTAACGATGTCATCACCATCATAGAGGGGAGGTGGGT	49	C	T
1229	TGCAGGTGTCAGCCACTCCCCTCTCTTCACTACACCAAAGGATCCGTCCCCCAGCTTCTCAAACAGCGTCAGATCC	45	A	G
1229	TGCAGGTGTCAGCCACTCCCCTCTCTTCACTACACCAAAGGATCCGTCCCCCAGCTTCTCAAACAGCGTCAGATCC	75	C	T
1234	TGCAGGGCGACACCGGGCGATGCAGGGTACCAGGAGAGAGGATTAGGGGGGCACGAGGACGGGACAAGGGTCCCAG	51	C	T
1235	TGCAGGGCCTGTGCCAGCCGATCCAGGGTCAGCTGGGACAATGCGTGGGTATCGGCGGATGAGGTGTGTGTGTGTT	47	T	G
1235	TGCAGGGCCTGTGCCAGCCGATCCAGGGTCAGCTGGGACAATGCGTGGGTATCGGCGGATGAGGTGTGTGTGTGTT	53	G	A
1236	TGCAGGTGGCCATGGCCAATGGAGCTCTGCTCTGCTCGAGAGGTAAGATTGTAGAAAAGGAGAGATGGATAAATAA	47	A	G
1236	TGCAGGTGGCCATGGCCAATGGAGCTCTGCTCTGCTCGAGAGGTAAGATTGTAGAAAAGGAGAGATGGATAAATAA	52	A	T
1239	TGCAGGTGTTGGTAGATGAGAAATCAGTGGATTGTCAGTCATTAAGTTTCATTCACCAGGGACCGTGCATGGATAT	26	G	A
1239	TGCAGGTGTTGGTAGATGAGAAATCAGTGGATTGTCAGTCATTAAGTTTCATTCACCAGGGACCGTGCATGGATAT	32	C	T
1241	TGCAGGTTGATTACCACAGTAAGAGAAAAATCAATGGATGCCTTCTATCTGGCAAAAAACAATGACAATGATAAAA	30	T	G
1241	TGCAGGTTGATTACCACAGTAAGAGAAAAATCAATGGATGCCTTCTATCTGGCAAAAAACAATGACAATGATAAAA	48	C	T
1244	TGCAGGGAGGAGGTTGAAGAGTATTGGGGAATTGAAAACCTTGCCAAAGGGTGAGTCACGTTCCCATTAGTCTGTA	59	G	T
1244	TGCAGGGAGGAGGTTGAAGAGTATTGGGGAATTGAAAACCTTGCCAAAGGGTGAGTCACGTTCCCATTAGTCTGTA	75	A	G
1247	TGCAGGAGATTAAAGACAAACGACATGAGGAGATGAAAGGATATGACCTCAGCATGAAAGACAATGAGCCTTCTTC	63	G	A
1248	TGCAGGGAATGGCTTCCTCGGCACGTTCCAAAGGGGAGCACAAGCAGAGAGTCTTCCTGACGGTCTCTTTCGGTGG	73	C	T
43511	TGCAGGGCGATCACCTGTCTCCTGGTGATGTAAGTCTGAATACTCTACTACACATGGGAAGAAGTGAAAACAGTGA	52	C	A
1262	TGCAGGAGCTTTTGCATCCAATAGCTGTGTGCATTAAGTCCCTGTCTATTCACTGAGCTGGCTGGCAGTCACAGCT	30	G	A
1271	TGCAGGTAAACTGCCTGTTTCTGCTCCTCAAATGACAAGATGTCATCCTGAACATGCAAGAAAAAGATTAAAAATA	68	A	T
1273	TGCAGGGCCTTGTGCTCATTGTCTTGACAGTCCCAGTGACGTGGTTATCTGTAAAGACTCAACCTGGCTGTGTGGT	48	C	T
1276	TGCAGGCCAGTCCTTCGTAAGATCAAGCCACTCTGGGACCCTCGGACCTCCACGCATGGTGTCGGGGGGCTCCGCT	15	T	C
1276	TGCAGGCCAGTCCTTCGTAAGATCAAGCCACTCTGGGACCCTCGGACCTCCACGCATGGTGTCGGGGGGCTCCGCT	49	C	T
1278	TGCAGGTGTTGACTGTTCCTACTGCCCCCTACCCTGACCAGAGACCCGGCACCAACGGCCTGAGGAAAAAGGTCCG	23	G	A
1282	TGCAGGGACGTCACTGTCAGCAGCTCGTCCAGATCTGTACTAGTCCTCCACTCATGTGTTGGATTAGAGTCTTCCT	26	G	A
1293	TGCAGGGAGGCATCTCACATCACCACATAGAGCTCAAAGTGTTCTATTGTTTTCCTGTGTGATGCAGAGTCAGCAA	41	T	C
1294	TGCAGGATCTGTCGGAGTGTTTGCATGATCAGCTCATTGTCAAAGGCATCTGAGGACAACAAAAGGCAAACGCTCT	65	A	G
1296	TGCAGGGTGTTTGTTTTACAGTTATAAACTCCGAGCCACAGAGACAGTTTGAGTATGCTTCAGAGACTCGCTGCGT	43	C	A
1297	TGCAGGTTAACACCATAAGACACTGTCACCTCAAAATAAAAACCGACACTGGAAAAAAGGCCAAAGCACTTTCACT	26	T	C
1297	TGCAGGTTAACACCATAAGACACTGTCACCTCAAAATAAAAACCGACACTGGAAAAAAGGCCAAAGCACTTTCACT	33	A	G
1300	TGCAGGCTACCCTAAGGCTCAACTTTTGGCCAAATCCTCTTCGCCATTCATTTTCCCCTTTTGGCCATATTATTCA	43	C	G
1320	TGCAGGACCTGGTGAAAAGCCATCTGATGTATGCAGTGCGCGAGGAGGTGGAGGTCTTAAAGGAACAGATCAAAGA	40	C	T
1325	TGCAGGTTGATGTTAATGGGGACGGTGAACGACCTCCGGGGAGAAGCTGTACTCAAGAACATGCCCACTCCTATCT	29	T	C
1331	TGCAGGTCTGTGAGAGCAACACAAGTGTCCATACAGACCTGTTGTATGTCTGACGCATGTGCATAAGAACTGTATG	72	T	C
1332	TGCAGGTGTGTGAGTGCTTATCTCCATACTGGCCAGTAAAAATGTGACTGCATCTGCTTTTATGAGAGGTAGGCTT	75	T	G
1339	TGCAGGGAGATTTAGGTTAAAGTTAGCCATGTGTCTGACCTCAGTTAACTGCAGTAACAACACAGTAGCTCTCAAA	32	A	G
1339	TGCAGGGAGATTTAGGTTAAAGTTAGCCATGTGTCTGACCTCAGTTAACTGCAGTAACAACACAGTAGCTCTCAAA	48	C	G
1342	TGCAGGACTGACTCAGCTCCAGCGAGAGGTCCTGGTTTTCTGCCCTCAGAGAGGAGGTCATGGTAAGCTGGCAGGG	52	A	G
1350	TGCAGGAATGGCCAACTTCAGGGTCTCCACGGGCTTGTTCACAATTTCCTCCTTCAGCAGCTGGTTCATTGCCCGC	20	G	T
1350	TGCAGGAATGGCCAACTTCAGGGTCTCCACGGGCTTGTTCACAATTTCCTCCTTCAGCAGCTGGTTCATTGCCCGC	52	T	A
1351	TGCAGGCTACAAACCTGAGCCCAGTCAACTGGAATGCAGGCTCAGGTAATGGCTGGTTGCTAGCAGACTGGGAAGC	30	G	A
1354	TGCAGGAGTGGTGCAGCGGGTAGACACTGTGAGGTCCAGGCAGAAGAGGGAGCCAGCGAGCACAGAGAAGAAATTC	53	G	C
1354	TGCAGGAGTGGTGCAGCGGGTAGACACTGTGAGGTCCAGGCAGAAGAGGGAGCCAGCGAGCACAGAGAAGAAATTC	56	C	G
1355	TGCAGGCCACCAAGATGGCCTTGTGAGCATGAAAATGCAGTCCGTCCACCTGTATGGTGACATCAGTCAGGATGTT	30	G	A
1355	TGCAGGCCACCAAGATGGCCTTGTGAGCATGAAAATGCAGTCCGTCCACCTGTATGGTGACATCAGTCAGGATGTT	67	A	C
1359	TGCAGGTACAATGTGCATCTGTCGGTGTATCTGTGTCGAATAATTCTCTTTTATATACCGATGGTATTTGGTATAA	15	G	C
1360	TGCAGGCCAGGAGCTTAATCCTAATGTTAAGCCTACTACCTGTCAAGAGTCATGTGTGTCTACACACTGACAGAGT	26	T	C
1361	TGCAGGTGAGGTCATAGAGGGAGGGGAGCATAGGCATAGGGAGAGAGTATAAGCAAGAGAGGGAAAGGTCAAAGTT	53	A	C
1364	TGCAGGATGTTAACTTAAACAGCTAATGTTAGCATCGACTGCCACCCCGCCATTTACACAGCGAGGGAGATGAATG	42	C	A
1364	TGCAGGATGTTAACTTAAACAGCTAATGTTAGCATCGACTGCCACCCCGCCATTTACACAGCGAGGGAGATGAATG	65	T	G
43525	TGCAGGTGAGTCTGTACATTTCCTCTGGAGTTTGTGGTAAGGGCAGTGTCTTCTTCTTTGAGCCTGGCCTTGAGCG	64	T	A
1374	TGCAGGATCACGTCTTCATATACTGTGGATGGAGCAGCCTGAAACTGCAGTCAGGGTTTCACAGGGACAGGGAGGT	63	A	G
1374	TGCAGGATCACGTCTTCATATACTGTGGATGGAGCAGCCTGAAACTGCAGTCAGGGTTTCACAGGGACAGGGAGGT	64	A	G
1389	TGCAGGAACATTCCCCAATAAAGCAAAGCATTATCAAAAGTGGCTGCTGCTGCGGCTGTGAGGACAGACAAGTGTT	66	C	G
1393	TGCAGGATAGAGGGAGTTTGTTCACTTGTAGCTGTAAAGTGGACTGTGTCGCTGTATACTGAGGTGACAAAATGTA	7	T	C
1395	TGCAGGAGGGAGATGAAGGACTGGTCTGTTTGCCTCCTCACTTCTGTTAGCTCCATGTTGAGCTGGATGACTTTAC	18	G	A
1395	TGCAGGAGGGAGATGAAGGACTGGTCTGTTTGCCTCCTCACTTCTGTTAGCTCCATGTTGAGCTGGATGACTTTAC	28	T	C
1413	TGCAGGCTGCCCGTCACCGAGTCCAGCTTGTCCTCCAATGTGCCGATGCGCTTGTCTAGCTCCTCACTGCGCTCCT	65	A	G
1415	TGCAGGAGATATCACCATAGCAGTAAGTGGCAGGCATTAGAGTACTTACACAGCCTATCACAATAGAAGCAGCAAT	33	A	G
1416	TGCAGGGACATGTTAGTGCATAAACACCGGTGGACTTGCACTTGCTTAACAAGGCTAATTTTTGAGGATGCACAGA	55	A	T
1422	TGCAGGTTGCAATGGCCACCCGTCAAACCCATCATAAGAGCCTGGGAGTAGTTGAGGGTGGAGGTCTGGTTATACA	18	C	G
1446	TGCAGGGAAGAGGAGGCAAAGGAAGAGGGAATGTTTAAAAACTAATGCTGTTGTTAATTTTACTACTGAGTATTTC	54	T	C
1447	TGCAGGCTACTCCAGAGATCTCAGACTAGATACTTATTTTCTAAGAACAGCCTCAAGCACAGTATGAACATCTGAC	13	G	A
1447	TGCAGGCTACTCCAGAGATCTCAGACTAGATACTTATTTTCTAAGAACAGCCTCAAGCACAGTATGAACATCTGAC	65	G	A
1449	TGCAGGAACCACCACAGCTGAATTTTGTAGCCAATGCTGTAATGCCTTAAGGTGCACTTGGTTTAATGGTCAGTGC	48	G	A
1449	TGCAGGAACCACCACAGCTGAATTTTGTAGCCAATGCTGTAATGCCTTAAGGTGCACTTGGTTTAATGGTCAGTGC	73	A	T
1451	TGCAGGAACTGACCTCCTGAATGTGAAGTTCTCTCGTGCCTGTTGGGGATTTCTGCACATATTACTAAGCAGTTCC	10	G	T
1457	TGCAGGTCTGGCTTGCAGGTGGATGTCAGCCCTCTAAAGACTATATAGAACCTTTGATGTTCTGCGTCCGTTTCAT	29	C	T
1462	TGCAGGTGAGGCTGCAACATAGCATTAGTTAGCCCATCAGTCAAACAATACGCATCAGGACTTCTGCTGATCCTCT	52	T	C
1473	TGCAGGTATCCGAGGTTCCATTGGCAAGTCATTTCTGTCAGTGATATTATAAGAGACTGTAAACATATTTAAGCCT	50	A	G
1481	TGCAGGAAGGGGAAGAGAAAAAACGCTCAATGTAAAAAAATAATTTTAATAAAATTCTTATTGTTTGTTTGTCCAT	10	G	A
43535	TGCAGGCTAATCAATCTAAGACAATCACATATGATTTATCTGTACTTGAGGGATACTTTCTTTTTGCTTCCTTGCC	55	C	T
1489	TGCAGGCGAATCTTCACAATCTCCAGAGGGTTGGTAAAGATCACCTGAGAGCCTCCAGCCTGGATAAATGGGGAGA	53	T	C
1490	TGCAGGTGGCAGGTGAGATCACCACTGGACCTCGAGTCAGCGCAGTCAGTGTGGTCCGTGACCTGGGTTTCTTCGG	40	C	T
1492	TGCAGGTCCGCTGATTATACACACAGAGATTTATTGTTTTACCTATTTTTCTCTTTGTCCTTTACTCAACTATATT	20	A	C
1492	TGCAGGTCCGCTGATTATACACACAGAGATTTATTGTTTTACCTATTTTTCTCTTTGTCCTTTACTCAACTATATT	67	A	G
1494	TGCAGGGTTTGCGACACTGTACACGTCTTGTAACAGATCGTAGTCTTCTACTACTGGCCTAAAGTTGGTTTTAGTG	58	C	G
1494	TGCAGGGTTTGCGACACTGTACACGTCTTGTAACAGATCGTAGTCTTCTACTACTGGCCTAAAGTTGGTTTTAGTG	67	G	T
1500	TGCAGGATGTTCTTACAGAACTCTGTGTGGAATGATTTGATTATTGTTTGGTCCCTTTTATCAAACTCATGGTTTA	59	A	G
1507	TGCAGGTCAGGTGCGTATGCACATGTGAGTGTGTGTATACGTATGCGCTCAGGCCTGTACTTATGTATCAGGGTTC	61	T	C
1525	TGCAGGCTCGATTTGGATACACTGGAGCAAAACAAGGACCAGGTAGAAAAGGTTTATTATAATAAAACTAAATCTC	9	A	G
1525	TGCAGGCTCGATTTGGATACACTGGAGCAAAACAAGGACCAGGTAGAAAAGGTTTATTATAATAAAACTAAATCTC	35	G	A
1	TGCAGGGAATGCTGAGGGATTTGCTGTGCCTGTGAACCAGATGGACAGAATTTTCCAGTTTAAGTCACTCACTGGG	66	A	T
10	TGCAGGGAGACAATGACTTCCACTCCAATGGCACTGATGTCAGTCTAGAAGGCCTGGGCTCCCTGAGCGGAGGGCT	65	A	C
31	TGCAGGTTCTGGTTGGGTAGCAAAGAACCAAACAACCCAGTGAATTGATGGAAAAACACAGTTATCAGGCATGTTA	30	A	C
33	TGCAGGATGTGTGTTACTGTATACTGTATGTCATTTGAAAACGAGGCTTGCAGCTTATCGTTTGTTTTTAAGATCT	30	A	T
41	TGCAGGAGCTGAATCTTGGTCTCAAGCACTTGCTGCATGTGATCGATTTCCTGCTGTCTCTCCTGACACCGTCTCT	20	C	T
46	TGCAGGAGCCGCTGCAACCTTTCGATGGACAGGGCCTCCACGCGGGCGATCACCGTGTCGAAGCGGTACATGCGGT	47	A	G
63	TGCAGGATGACAACACTGTCTCTGTCTGTCACTGACTCTCTTTTGCTACAGCTGACAAAGTTCCTGAGTGTCTCTC	69	G	A
64	TGCAGGCCTCGTAGTTATGTAAGGTCCATGTGACACAACGAGTCAGTTCACATGGATACAGCAGTCAGCTACCGTC	36	A	G
64	TGCAGGCCTCGTAGTTATGTAAGGTCCATGTGACACAACGAGTCAGTTCACATGGATACAGCAGTCAGCTACCGTC	41	G	C
68	TGCAGGATCGACTGCTGCCACAAAAATAGCTCCCACATAATAGCAACAGTTCACCAGTACTTAGCACGAGTCAGGA	35	C	A
68	TGCAGGATCGACTGCTGCCACAAAAATAGCTCCCACATAATAGCAACAGTTCACCAGTACTTAGCACGAGTCAGGA	65	A	G
75	TGCAGGGAGAGAGAGGCAGAAATGAAAGGTTGCAGCTTAAAAGTATCCAAACCAAGGATTCTTGCAACAAAAGTCG	75	A	G
79	TGCAGGAAGACCATTTTTGAAGGTCTGCTTATATTAAGGTTGATATGTAACATCTTCAGGTGGCCCTTTTCTTCAG	68	T	A
79	TGCAGGAAGACCATTTTTGAAGGTCTGCTTATATTAAGGTTGATATGTAACATCTTCAGGTGGCCCTTTTCTTCAG	74	C	A
80	TGCAGGTTATATAAAAGTTGTAAATGTGGTGCCATCCACTGTTTGATTATTGACAATGTATATATCTGCTCTTTAA	29	T	C
81	TGCAGGCAGCAAGGCAACGCTGCTGGAGAAATCAGACCCTCAAAGCGGAAGCCACTGTGGTCAATCACATGCAGAT	11	G	A
90	TGCAGGGTCATGGGACAGGTTCCCATGAAGGTCACAGCTGTCTGATCATTACATGAGCCGATTGCGCCCAGGTTTA	24	C	A
90	TGCAGGGTCATGGGACAGGTTCCCATGAAGGTCACAGCTGTCTGATCATTACATGAGCCGATTGCGCCCAGGTTTA	43	A	G
96	TGCAGGATGACACCTCTGATCCCAGCTACACCAGCTCTCTGGTGAGTACTTGCATGATTAATCTTTTATTTAGCTT	31	C	A
106	TGCAGGTTCTGTCCGACCCAGCGCGCATGTTGCACTCATGCAATGTCATACATTTTCTTCCACCTAACTCCAAATG	28	G	A
117	TGCAGGCCCATGTTGTCCAGGTTGCCCCTTCCTTCCTGGAAGTCCTATTGGGCCTTTTGTTACATTCATGATCGTT	46	T	A
118	TGCAGGCAATTGAGCTGTCACTTCACTTATACATCTTTTTAAAAGTTATTTATGGGCACCCGGTTAGCTCAGTCGG	57	A	G
134	TGCAGGTCAAAGTTGACCTGCCATAAGGTTCAATTTGGCCAGCCAGATGTTTCAAGTGAAAAAAAAGTGAATTATT	53	A	T
141	TGCAGGTGTGGGGGATTTTGTTAGATTTTCTGTGGATTAAACGGTCAAATTTGAGGTCAAATGTAAGTACACGTGT	37	C	T
143	TGCAGGCAAACACATCAGCGCAGTGTCTGTACAGCTCATATTTTTGATATGAACTTCAGTCTAGGGATGTCACTAC	54	T	C
147	TGCAGGTGAAACCTAATGGGAAGTCTCCCTTGCTATGCTACAGGGAAGGAAAAAGGAAACTATGCCTGACTTTGGG	55	G	A
150	TGCAGGATGCAGTTTATTGCCATGTATGAAACCTCTTAGATAATTTAGTTAATACAATACTTTTTCCCTGCATGTT	52	T	C
156	TGCAGGGAGTACTGGCTGAGTGTGGGCTGGAGGCGGAAGGTGGTCCGAGGACCTTCTCCGCCCACCAGGCCATAAC	71	A	G
158	TGCAGGCAACCAGAAAGAGGAAACACACACACGGACACAAAAACACACACTGTCTCTCACTCTGCCTCTCTCACAC	26	A	G
158	TGCAGGCAACCAGAAAGAGGAAACACACACACGGACACAAAAACACACACTGTCTCTCACTCTGCCTCTCTCACAC	69	C	G
171	TGCAGGACATGTGACGAAACGACTGTGGTCACGACAGTGCAACACCAATGGGGAACGTAATGTGTAACATAAACAA	19	C	T
171	TGCAGGACATGTGACGAAACGACTGTGGTCACGACAGTGCAACACCAATGGGGAACGTAATGTGTAACATAAACAA	36	G	T
180	TGCAGGGTGCCAGCAGTAAATGTACAGCAGTGACACAATAACAAATCCCTTACAGTACAGTAGCTCTGCAACGTAT	46	C	A
180	TGCAGGGTGCCAGCAGTAAATGTACAGCAGTGACACAATAACAAATCCCTTACAGTACAGTAGCTCTGCAACGTAT	51	A	T
183	TGCAGGAGATGCTGCTGACTGGTCAGCTCAAAACACTGGCCCTGGTGGAATCCAGAGGTAAGTACACAGCTTAAAA	60	G	A
191	TGCAGGATTTACGTGGCATAACACCTCTTGACGTCACTGATTGGTGCAGTGACCGCATCTGACAGCTCTGTTGTTT	30	A	C
196	TGCAGGAGCATTACAACACTCATGTGTAAAATAAGAGGGAGAGAACACCCAATCAAGACCTGCATACAACGGATCC	27	A	T
205	TGCAGGCACACACTATATTTCTAATGAACCATTGAGTGCAAGGCTGAATGTTCATCCTGTGACATATTCAAAGCAA	35	G	A
216	TGCAGGCTGGTGGTGGACACATGTATTTTTTAAAGACAAATGGGTACACATACCAACAGATGCATCAATTTAGACT	52	G	C
218	TGCAGGCAGCATATCATCGGTCGACAGTGCACAAAGTGTGCCACGGGATACTACGGCTTTCCTTACTGCAGACGTG	8	G	A
218	TGCAGGCAGCATATCATCGGTCGACAGTGCACAAAGTGTGCCACGGGATACTACGGCTTTCCTTACTGCAGACGTG	59	T	C
225	TGCAGGAGCACAGGACAAGAGAGACACTTCCACATTTGAGTCCTTCTGTCACCTAATAATACACCTTTTTTAAAAA	39	A	G
225	TGCAGGAGCACAGGACAAGAGAGACACTTCCACATTTGAGTCCTTCTGTCACCTAATAATACACCTTTTTTAAAAA	71	A	T
239	TGCAGGCATGCTGCCTCTGTCCCTTAAGGCTTCAATGGCTCGAGGCCAGCACCCTCTCAGCTCCCCTTAATCATTT	49	C	T
255	TGCAGGCTTTCCCTGCTTTACAAACAGTTGAGCCTACCCCCACTTTTGGAATAGAGTCCATGAGAAAAATCCCCCC	38	C	T
255	TGCAGGCTTTCCCTGCTTTACAAACAGTTGAGCCTACCCCCACTTTTGGAATAGAGTCCATGAGAAAAATCCCCCC	71	C	A
280	TGCAGGAGTCAGCTGGAATTACCTGGCCACCCTAATCAATAGCCCCGGCGTCTCGGTTGCCTTTTTCTCCATCACC	22	C	T
281	TGCAGGCGGTGAGTGGGGGGTGTGTGGGAAAATGTCATTCCAACATTAAATCAACCTCTGCAATCTGCTGAGTAAT	6	C	G
281	TGCAGGCGGTGAGTGGGGGGTGTGTGGGAAAATGTCATTCCAACATTAAATCAACCTCTGCAATCTGCTGAGTAAT	11	A	G
297	TGCAGGTAGATCACAGACTTCCTGTCTGACAGGAAACAGCACCTGAAGCTGGGGAAAAATGTCTCTGACTCCAAAC	74	A	G
297	TGCAGGTAGATCACAGACTTCCTGTCTGACAGGAAACAGCACCTGAAGCTGGGGAAAAATGTCTCTGACTCCAAAC	75	C	A
309	TGCAGGAGAAGAGAGCTTACTCCCTCCTCTCCTGCCTTTGTTCGGACAAAATAACATAAAAAAAAACTTAGAGAAG	21	C	T
322	TGCAGGAACATTGGAGAAGCCATTAGGACGTCGATGGATGAGTGAAATCGGTGACTGATTTACTGTAAAAGATCTG	6	A	G
322	TGCAGGAACATTGGAGAAGCCATTAGGACGTCGATGGATGAGTGAAATCGGTGACTGATTTACTGTAAAAGATCTG	49	G	T
335	TGCAGGTCCCTCGTGTGGAAATTATAGCTCTTCCTTTGATTCCATCAGTCAGCTGCCTATAGCATTATTTACAATT	21	T	C
335	TGCAGGTCCCTCGTGTGGAAATTATAGCTCTTCCTTTGATTCCATCAGTCAGCTGCCTATAGCATTATTTACAATT	62	C	T
336	TGCAGGGAGGAGTTCACATACTTCCAACTTGTGCTCATCTTGTTTGATAATTTTCAGGTATTTTTGCCCAGTTGAA	67	C	T
348	TGCAGGTTCATTTTTAGTAGTAAAAGTCAGAATTATGAGTTGTTTACGACCGAGTTGGAGAGTGTGCAACCTGCAG	8	C	A
352	TGCAGGAAACATGGAGATTCGGGTGGATGGAGCTAAGCAGGCTCTGGTCTTCAAGAGTGTGACTCATGCTGACCGG	14	A	G
358	TGCAGGCTGGACGCTGGTGCAACAGCCTTCGCGTGATTAATTTTTTTCCTGTTCTCTTGTCAGCTCATGTGATCCA	16	A	G
358	TGCAGGCTGGACGCTGGTGCAACAGCCTTCGCGTGATTAATTTTTTTCCTGTTCTCTTGTCAGCTCATGTGATCCA	60	T	C
360	TGCAGGATGCATCCTCCAGAGGCCTCGCCTTCAAGGCTCCCCTCTCCGTCTGACTGAGGAGATGTGGCGTAGTGAG	74	A	C
366	TGCAGGATTGCCAAATATGTATCAAATGTAGCAATGTGCGTCAGAAAGGGTGTTGATGGAGTAAATACTGGTCATG	20	T	A
375	TGCAGGTTTCAACTCTCTGGAGTTTGGCTCAGCTTTTGTCAGCCAAAGGAGACAAAAATGCCTTTCTTTATTATGC	16	C	T
382	TGCAGGAAGCGGAGCAATTATTTCATTTCATTTTTAATTTCTTTTCAAATTTGTTTCGATTGTTCATGTATTGTCT	32	T	C
385	TGCAGGTTGTGAGTGATAACGGGCCTCAACGGGCTGCTCCAGGCCACATCCGCATGAGGCAGCAGGGAGAAGGAGC	19	C	G
392	TGCAGGTTGGTTGTTTTTCTGGGTCTAGAATGAAGAAGCTGCTGTGGGTGTTGTGCTGCTTGCACTGTACTTGGTG	15	T	G
392	TGCAGGTTGGTTGTTTTTCTGGGTCTAGAATGAAGAAGCTGCTGTGGGTGTTGTGCTGCTTGCACTGTACTTGGTG	50	A	T
393	TGCAGGAAAACAATCAGGTTTTCTGTGTGCTAGTATATGTTCATATGAAAAAGACAAATTTATTTTGGATTAGACA	15	C	A
395	TGCAGGTGCATTGTTGCGTCTGGGCAGACTGTGTTGCTAAGAACCAAAAGCGACTTTTCAAAAACAGCTGACTGTA	20	T	C
43414	TGCAGGCAGTACTTGCCAGGGAGAATTTGCAGAAAAGTCCCATTTGAATGATGATTCGGAGACAATTTTGTAGAAT	46	A	C
411	TGCAGGTTAATGAGCACCACTGGGCTGAACTGTATTTAATTGTGGACTCAAACACAAACAGGACTACACAAGCTCT	59	A	C
413	TGCAGGTGTACAGGTTCTCTATCGATTGGTTATCACATGATGTGTCTCTTTTTAAGAAGAAAGCTAACTACTGTCA	69	A	G
418	TGCAGGCAAAGTAAAATCTATTCAATCACCATTAAAGCGAAGGGAGTATGTTCATGATTTCTCTTCACTGGCAACC	37	G	C
418	TGCAGGCAAAGTAAAATCTATTCAATCACCATTAAAGCGAAGGGAGTATGTTCATGATTTCTCTTCACTGGCAACC	69	G	C
421	TGCAGGAGCCCCGGAGGGTTTGCAGTAGGATAACTCTTGTGGACTGACAGCTCTTGGATGGGTAGGTCACATTCAC	46	A	G
421	TGCAGGAGCCCCGGAGGGTTTGCAGTAGGATAACTCTTGTGGACTGACAGCTCTTGGATGGGTAGGTCACATTCAC	56	G	T
428	TGCAGGTATGTGTAGGTGAAGTGGTGATGAAGCAGGAGCAGTGAGAAAGACAGAAAGCAACATGCAAAACTGACAA	33	A	G
430	TGCAGGAAGAAAATGGCTACTACTGAATACTTCACAGTCACACCTTCTACAAGCATGACCACTGAATCAGAATTCT	65	A	C
432	TGCAGGCTTAGCTTCAATTCCAATCATATGATCAGCAGTGTTTTGAGTTTATACTCTTGATGGCTTTACAGATGAG	34	G	A
435	TGCAGGTGCTGTTGCCTTTTCTCAACCTTTTCAACACAGTTTCATACTGAGTTGTGTTGATTTGAAGGTTTATAGT	24	A	C
435	TGCAGGTGCTGTTGCCTTTTCTCAACCTTTTCAACACAGTTTCATACTGAGTTGTGTTGATTTGAAGGTTTATAGT	48	T	G
445	TGCAGGAGAGAACTCCAAAAGTACCCCCGCATCCACTGAGCACTGCTGGAGGCTGCTGCCGCTGCACACTCCACTC	39	G	T
445	TGCAGGAGAGAACTCCAAAAGTACCCCCGCATCCACTGAGCACTGCTGGAGGCTGCTGCCGCTGCACACTCCACTC	58	T	C
451	TGCAGGCCATTTTTGTGGGAGAAAAAAAAAATCCCCCAAAAAGTTTCATTTAATTATTTGGATTCTAATTAAAATT	30	A	G
451	TGCAGGCCATTTTTGTGGGAGAAAAAAAAAATCCCCCAAAAAGTTTCATTTAATTATTTGGATTCTAATTAAAATT	38	A	T
452	TGCAGGGTCATTTCACCAGAGGCAGGGTTATATACCTGCCCTTTAGGGTGATTCTGCCTAGGTGTAGGTTGTTTTG	51	T	G
452	TGCAGGGTCATTTCACCAGAGGCAGGGTTATATACCTGCCCTTTAGGGTGATTCTGCCTAGGTGTAGGTTGTTTTG	69	T	A
457	TGCAGGCTTGACGATGGGCTGCGTCAGGAGTAAAGAGGACAAGGGCCCGGCGCTGAAGTACCGACCCGATAACTCA	51	C	G
457	TGCAGGCTTGACGATGGGCTGCGTCAGGAGTAAAGAGGACAAGGGCCCGGCGCTGAAGTACCGACCCGATAACTCA	63	A	C
459	TGCAGGAGGCTCAGATAATGAAGAAACTTCGACATGACAAACTGGTGCCTCTCTATGCTGTCGTGTCTGAGGAGCC	37	C	T
459	TGCAGGAGGCTCAGATAATGAAGAAACTTCGACATGACAAACTGGTGCCTCTCTATGCTGTCGTGTCTGAGGAGCC	61	C	G
461	TGCAGGAAGCCCGAGTCGCGGCTGGGGTCATAGGGATCAGTGGTGGTCTCCATCAGGGTGTCTGTGTGGTTCAGGA	17	G	A
461	TGCAGGAAGCCCGAGTCGCGGCTGGGGTCATAGGGATCAGTGGTGGTCTCCATCAGGGTGTCTGTGTGGTTCAGGA	60	T	C
464	TGCAGGTCAGAAACTTTGCCAAGGAGCTCTAAAGCTGCTGTTTTTGTGCAGTTTTGCATTTGTATTGCCAGTTCCT	55	A	G
464	TGCAGGTCAGAAACTTTGCCAAGGAGCTCTAAAGCTGCTGTTTTTGTGCAGTTTTGCATTTGTATTGCCAGTTCCT	64	T	A
466	TGCAGGATGGTGAAGTTAGTGATGAGCTGTGAGTGCTTGCTGTCAACCAGCTTCATCTCCTGCATCACCATAGAAA	44	A	C
468	TGCAGGCCAATGTCACCCAGCCAATAGTACAAAACGCCCCCGCTGAATTATTAAACAATGTTGAGCTCGTTCGTTA	67	C	T
468	TGCAGGCCAATGTCACCCAGCCAATAGTACAAAACGCCCCCGCTGAATTATTAAACAATGTTGAGCTCGTTCGTTA	71	C	T
474	TGCAGGTAATCCTGGTAGAGAGGGGAGGGACTGGTTTGTTTCAGCAGCTCAGTTTAAAACAAGAATTTGAAACAAA	72	A	C
477	TGCAGGAGACCACACTACCGGCAAAGGTCACATTTATTTTAGACTATCATTAGACAAGCAGACTGCCAAAACGTTA	52	A	G
480	TGCAGGGTACAGCGGTGAAGACATTTCAGCTGTCTGGCCTGCACGGTCAGCAGCAGAGGAGGACAGGAAGTAGTAA	43	C	A
480	TGCAGGGTACAGCGGTGAAGACATTTCAGCTGTCTGGCCTGCACGGTCAGCAGCAGAGGAGGACAGGAAGTAGTAA	44	G	A
482	TGCAGGTGAATCTGGTTCCACTGAACCACCAGTGCTGTGCCTGTGGTAGACATACATAAGCACACGCATACATTTA	65	A	G
483	TGCAGGGGGCAGCTCCATTGGATGCAAGAAAAGGAGCCCAATAGTATTGAGTGTTATGGAGAAATGGCCTGACTTC	40	C	A
491	TGCAGGGGTCTGAGTAAATATTGCAGAAATGCTTATAATATGTTACAGGATAAAATGAATATTCAACAGTCAACAT	30	G	A
491	TGCAGGGGTCTGAGTAAATATTGCAGAAATGCTTATAATATGTTACAGGATAAAATGAATATTCAACAGTCAACAT	33	T	C
492	TGCAGGTGACAGATCCAGTAGCTCTACTCATTCTGTGGTGACGGTACAGAAAGCCAAGAGGGACACAGATCGCACG	13	T	C
494	TGCAGGAGAGATTAGATTCCACTGGGCTCCTCTGGGCTGGGAGCAGAATGGCCCAGCAAGGACCTCTATTCATTAA	50	G	C
494	TGCAGGAGAGATTAGATTCCACTGGGCTCCTCTGGGCTGGGAGCAGAATGGCCCAGCAAGGACCTCTATTCATTAA	51	C	A
43426	TGCAGGTTTGTGGGTGAGTTCTGGCTGCAAGTCAAGGTCAAACTATTAATGAAATCTGATCAGCCTGATTTGCATA	29	A	T
43426	TGCAGGTTTGTGGGTGAGTTCTGGCTGCAAGTCAAGGTCAAACTATTAATGAAATCTGATCAGCCTGATTTGCATA	42	G	C
495	TGCAGGCGTCAAATCAAAAAACACACTTACAACAAAAGGTGATATTACCCATTTAAATGACCGCTGGCACCGCCTC	8	T	A
495	TGCAGGCGTCAAATCAAAAAACACACTTACAACAAAAGGTGATATTACCCATTTAAATGACCGCTGGCACCGCCTC	59	A	C
496	TGCAGGCCACTCCAGAGAAGCCCGGGGACCGCTCACCGGAGACCGGCTCCCCTGTTAACTGCAACAGTGAGGAGAT	8	A	C
504	TGCAGGAAAACACTGTTGTTGATGAGTATGTGAGCGAGGGACAGAAAGATAGTTTTATTTTTTATTTATATATTAT	21	T	A
505	TGCAGGCACACAGAGTTCGCTTTATAAAACACACGGATCACATGGAGGGAAGTGATTTATGTTGCTACAAATGTCA	33	G	C
506	TGCAGGTTGAGCGGCGCTTCACCGTTTCTGGGCGAGACGAAGCAGGAGACTCTGACCAACATCTCAGCTGTCAACT	32	C	T
506	TGCAGGTTGAGCGGCGCTTCACCGTTTCTGGGCGAGACGAAGCAGGAGACTCTGACCAACATCTCAGCTGTCAACT	53	G	A
510	TGCAGGTGGCACAAGGATTAAAACTCCAGCTACTTTCGATGCCTGTAGGTGGCAACATCAACACATTCTGCTATTG	9	C	T
510	TGCAGGTGGCACAAGGATTAAAACTCCAGCTACTTTCGATGCCTGTAGGTGGCAACATCAACACATTCTGCTATTG	10	A	G
514	TGCAGGTTACCCGACCTGGAGCAGGAGAATTCTGACAATGAAATCCTTGACGACTCGTCGTCGATAAGTTCAGAGA	47	C	T
514	TGCAGGTTACCCGACCTGGAGCAGGAGAATTCTGACAATGAAATCCTTGACGACTCGTCGTCGATAAGTTCAGAGA	62	G	C
535	TGCAGGCCGAGATTCAGCATATTAACCTTTGACAGATAATCACAAAGTTACAGCGCCACCGTGTGGCTGCGCGGGG	49	A	T
535	TGCAGGCCGAGATTCAGCATATTAACCTTTGACAGATAATCACAAAGTTACAGCGCCACCGTGTGGCTGCGCGGGG	68	T	G
537	TGCAGGGCTCCTATGCCATTCCCCCTTATGTACCCAGATCATGCCAGGAGATCATTAAAGGCCTCCTGAGGCCGGT	25	T	C
537	TGCAGGGCTCCTATGCCATTCCCCCTTATGTACCCAGATCATGCCAGGAGATCATTAAAGGCCTCCTGAGGCCGGT	58	A	G
543	TGCAGGAGTCAACTACAGCACTGGTAAAAATTTAAAGTTAATTTATTACACTGAAAAAGTCATGAAATAAAGTAAT	32	A	T
547	TGCAGGCATGGAGGAAAGCCCTGTATGTGGAAAAACTGTTTATATTTCCATGTGGAGCAATTTTCTTATGGTTGTC	35	A	C
43431	TGCAGGCTAGTTTGACCTCCATGGATCTCCTATCCCCTTCTCGCCCATAGGGTTAATGTATGTAATTTATGTGGAC	42	G	A
43431	TGCAGGCTAGTTTGACCTCCATGGATCTCCTATCCCCTTCTCGCCCATAGGGTTAATGTATGTAATTTATGTGGAC	50	G	A
548	TGCAGGTTGTCTGCTGAAAGGTGACTCTCATTCAGTTTACGCTCATCCAGGCAACTAAAAAACTAGGAACTTAAGA	75	A	C
551	TGCAGGGATACCTATTCTCTCAGCTCAGCAGGACCGTCTTCTCTCCCCAGTGGTATGGAAATGTGAATGCCTTATG	12	T	C
556	TGCAGGAACCCTGTGTGATACTCATTACAATACACATTTAGCCATGTAGTTTCCCTACATATATGTAAATGTTCAC	20	A	C
563	TGCAGGGTGTCTGGAAACAAAATGGTTTGTTGAAACACAAGGCTGGAAGTCTTAAACTAAAAGGAAGTCAAATATT	27	T	C
563	TGCAGGGTGTCTGGAAACAAAATGGTTTGTTGAAACACAAGGCTGGAAGTCTTAAACTAAAAGGAAGTCAAATATT	35	C	T
568	TGCAGGGGGAAGTGGAGACATGCATTAGGTAGGCACGTCCATCCAAAAGTGACTTCCTGCTTACACTTATAAGATG	29	T	C
574	TGCAGGTAGGCAAAGCCTCCCCAGATGTACCTCTGGTCCTCCACGGGGTCTGCTCTGGGCCCGGGGTCCCAGTACC	56	G	A
574	TGCAGGTAGGCAAAGCCTCCCCAGATGTACCTCTGGTCCTCCACGGGGTCTGCTCTGGGCCCGGGGTCCCAGTACC	62	G	A
585	TGCAGGCCAATCAGGATGGTAGGAGTGATGTGTGTGTATGTGTGTGAGACCCCAGGGACAGAAAAATTTTTGGTTG	67	T	A
587	TGCAGGAGTCATTTGGTTTAAGTGCTTTGATGTTCAAATTACGTTGTAATTTTCTTAAACTTTTAACATTTAATTG	22	T	C
587	TGCAGGAGTCATTTGGTTTAAGTGCTTTGATGTTCAAATTACGTTGTAATTTTCTTAAACTTTTAACATTTAATTG	42	G	A
598	TGCAGGTCCTGATGATGGATGCGTGTGCATAAGGATGGAGATCAGATGGAAGGCAGGGAAAGCATAGGGTAGCTTT	55	G	T
611	TGCAGGTCCCTGTGCAGGCAGTTCAGCAGGAACTCCTTAAAACACAAACAGTTTTATTACATCTCCAGATCAATTT	70	C	T
618	TGCAGGAGAATACAGCATGACAACGCAGAAAGAAAGGAGGAAGGAACAGCTTGGGTTGTAATGTTACAATGTTCTA	33	A	G
621	TGCAGGGTTTGATCCCTGTGACAGATGGTGNNTCTCTCCATACTGAAGGACCTTAAGGCTGAACACTAAACCCCCT	73	C	T
622	TGCAGGTATGACCTCTCTGGGCACTTATGTATCTCCTGTTGCTCTGTTTATGTGACCTCGCGTTGGGAAATGCTAA	65	G	T
624	TGCAGGCTGGCAGAGGCCCAGGGGAGTAAAAACCAGCCCCACCAGTACTACAGCCGGCACTCGCACCAGCTGGAGC	53	C	A
627	TGCAGGTAGCTGTTGCATAACAATGCATAACAATTCCTGTGCAGACTCTAGCTGGGAGTGTGTGTTTGAGCACGCT	48	T	C
642	TGCAGGTACAATACATGTCGCTCTCTGCCAGCTTTGTGACTGACACCACCGGCCACCAAAATACGTGTCAGATGGT	9	A	G
642	TGCAGGTACAATACATGTCGCTCTCTGCCAGCTTTGTGACTGACACCACCGGCCACCAAAATACGTGTCAGATGGT	46	C	A
643	TGCAGGAGCGGCGGCGGCGGAGCTTGAGGAGATTCAGCAGTGGCAGCAGAGGACGGGGAGGAAACAGTTGCAGCAT	6	A	G
643	TGCAGGAGCGGCGGCGGCGGAGCTTGAGGAGATTCAGCAGTGGCAGCAGAGGACGGGGAGGAAACAGTTGCAGCAT	15	G	A
652	TGCAGGCCACCAGGGGGGCCCATGTTCCAGTTCCCCTGCCCGCGACCACGGCCTCTGCCACCACCGTGTCCTGGAG	41	A	G
656	TGCAGGAGTGTTCATGCTGTGTCTGTTCCTGCTACTAGAACATGTCACAGGCATGCTCCTACCAGATCCTGAACGA	70	G	C
662	TGCAGGAAGAACGAGGTATAAGACAAATCTGAGGGTGATGTCTCCAGCTAACAACTACAGTAAAACAGTCACAGTC	23	C	G
663	TGCAGGTTGCTAGTAGCTATACGTGAAACAACTCACAGATTGGCAGCAATACACAAAGTTACTATTATTAACATTT	62	T	A
663	TGCAGGTTGCTAGTAGCTATACGTGAAACAACTCACAGATTGGCAGCAATACACAAAGTTACTATTATTAACATTT	64	A	T
665	TGCAGGGGAAACCAGATGGGGCTCTTCTGGAGGTAATGTTTTGTGAAAGATGGTGCTGTGCTTTATCTCGTCATCT	41	T	A
665	TGCAGGGGAAACCAGATGGGGCTCTTCTGGAGGTAATGTTTTGTGAAAGATGGTGCTGTGCTTTATCTCGTCATCT	50	A	T
667	TGCAGGCTCTCATTCTCTCTAATTCTACTCATTGGAAGTCTGGTTCATATTTGTCTGTTTACTTCTTTAATTAGGG	74	G	C
667	TGCAGGCTCTCATTCTCTCTAATTCTACTCATTGGAAGTCTGGTTCATATTTGTCTGTTTACTTCTTTAATTAGGG	75	G	A
671	TGCAGGTAGGCACTTATTATACATGCTGGTAATTAATTGGTTGACACTCTCAGACTCATCTTTTAATTAAGTTAAA	33	T	A
674	TGCAGGTGTGATAAATTGTTCCTGCTCTGCTTTTCAGGAGAAATAGAAAACATTTGTCTTGTGGCACTTTACATTC	22	T	C
675	TGCAGGTCCCCTCACAAAACAACAGCAGGCCCAGTGAGCCGATGCAACATTACCCAGAGTACACTGTGGCATTTTC	40	A	G
675	TGCAGGTCCCCTCACAAAACAACAGCAGGCCCAGTGAGCCGATGCAACATTACCCAGAGTACACTGTGGCATTTTC	71	C	T
678	TGCAGGCTTTTTGCAATCACATTGGGGTTTTAGAGTTTTCTTAGTCTTCCAGATTTCCTCTTGACCTCCACAGTTT	32	C	G
678	TGCAGGCTTTTTGCAATCACATTGGGGTTTTAGAGTTTTCTTAGTCTTCCAGATTTCCTCTTGACCTCCACAGTTT	68	C	A
682	TGCAGGGTTGGACAAAGAAGAATCCAGAAAGTCAAATCTCTACTAATTTTTACTTTACCGCAAAGTTAACCGACCT	59	G	A
682	TGCAGGGTTGGACAAAGAAGAATCCAGAAAGTCAAATCTCTACTAATTTTTACTTTACCGCAAAGTTAACCGACCT	62	A	G
689	TGCAGGATGTTTCTCCCTCCCCTCCGCCAGCATCATCACCGCTGAGCATCAGCACTGATGATTTAAATCAACCCTT	25	G	A
692	TGCAGGAGTGGGACTTTGAGAAATACTCCGAGAGTGCTGCCAAAAAGGCTCTGAACCACAACCTGAAGCATGTGAT	52	A	G
693	TGCAGGGTCTGTCATGTCATGTTTTGGCTGCTGTGTGAAAAAACCACACCCAGCTAACTGGCATCATGGCAGTTGG	58	T	C
694	TGCAGGCTGGAGACATCCAGAACACTGCCTTCATATAGTGGCAGCTCCGTATGCTGGAGATACATTTGCATGCATG	43	A	G
695	TGCAGGAAAACACAAATCTTTTTAGATAAGATAAGACAAGAGCAAACTCTATTTATCCAGAAGGAAAAATACTGCA	57	C	T
696	TGCAGGAACTGAGTCAGACACAATACCGGAGGAAGAAACAAACAAACACTGAGGTACTTACTGAATATGAGGTTGT	64	A	T
696	TGCAGGAACTGAGTCAGACACAATACCGGAGGAAGAAACAAACAAACACTGAGGTACTTACTGAATATGAGGTTGT	70	G	T
702	TGCAGGAGGTGGAGCTGCGTTGGGGTGTGACAGAGGAGGAGTCGGGGCGGGCCACCGAGCTGTGCCTGTCAGAGGT	10	G	C
702	TGCAGGAGGTGGAGCTGCGTTGGGGTGTGACAGAGGAGGAGTCGGGGCGGGCCACCGAGCTGTGCCTGTCAGAGGT	73	C	G
704	TGCAGGATGATGAAATTAATGATCCAGAAAAATGAGCCAAAAAGCCTTCAGAAAAAGGAACTTCCAATCTGACTGT	37	C	A
704	TGCAGGATGATGAAATTAATGATCCAGAAAAATGAGCCAAAAAGCCTTCAGAAAAAGGAACTTCCAATCTGACTGT	56	A	G
710	TGCAGGATGACTCACTCGAAGCCAAAAGGGAGTGCAGGGCAAGGGGAGGGAAGGGGAGTGAAAAGAGGGAGGAACA	17	G	A
711	TGCAGGAGTTTCAGGGGTCTCTTTTCCATTTCTATGTCTTTCCTTCTATTCATTCCTCTCCACTGGTTCTGTGTTT	62	C	T
711	TGCAGGAGTTTCAGGGGTCTCTTTTCCATTTCTATGTCTTTCCTTCTATTCATTCCTCTCCACTGGTTCTGTGTTT	75	T	C
716	TGCAGGGTTGACAGAAACCAGGTCGACACACCCGGGGTGGAGCCGCTGGCAGGTCAGCAGCCGTGTCTGCTGCGGA	55	A	G
719	TGCAGGAGCGGGAGGAGACCAAAAACAGTCACAACACTGATGACAACGGTTTGTTTTCTTCTACATAATACTATGT	57	G	C
725	TGCAGGAGGGAGTGTACTGTGTCCTGGGAGGTCCATCCTTCGAAACCATCGCCGAGTGTCGCATGCTGAACAGGCT	25	G	T
725	TGCAGGAGGGAGTGTACTGTGTCCTGGGAGGTCCATCCTTCGAAACCATCGCCGAGTGTCGCATGCTGAACAGGCT	52	C	A
731	TGCAGGATGTAACAAAGCATGCAACTCAACATAAAACCCTTGAGTAGTGCCTGTTGGGACCTATAGTGTACAAGAA	16	T	G
732	TGCAGGAGTCAACAACCGTGGTAAAAATTAAAAGTTAATATTGAACTATGAAAAAGTTATCACATCGTGCTTAACC	7	A	G
736	TGCAGGTTGCATTTCTGATCGTTTTCTGCCGTGAGTGGTAGTCAGACAGTGTAGTTAAGGTAATATTGAACCAAAA	20	G	A
744	TGCAGGAAATATTAATATACATTAAGCATCAGCATTTATACTGCTTTTTTATTTTTATTTTTATTTTAGGAACCAC	29	C	T
747	TGCAGGCAATAGATTTGGCCACCTTCATCCAGACAAAGAAGGACATGGGTTGCAGAGCGAACCAGGTGCAGACCGT	43	C	T
748	TGCAGGCAAAAAACAAAAAATGTTTTTGTTGGTCTCATGTTAACATTGACTTTNNNNGANNNNNCCAGTATTGGTG	35	G	C
751	TGCAGGCACAGAGATGAGTGGCTGGCCTTGTTGTGGGTCAATTATCTATTATAAGTGGTTGTTCTTATGTTGTTGT	40	G	A
751	TGCAGGCACAGAGATGAGTGGCTGGCCTTGTTGTGGGTCAATTATCTATTATAAGTGGTTGTTCTTATGTTGTTGT	43	G	A
771	TGCAGGTACAAAAAAGTCAAGAAAAGTAAAATGTGTTTCTCAAGAAGCGGCTCATTAGTTAATTAACTCAGGTGAG	19	A	G
775	TGCAGGGATAAAAAGAACTACAGGTATGCACACATTTATTGCTACAGTCCCTTCCTTTCTTTCATAATTTAAAATA	23	G	A
775	TGCAGGGATAAAAAGAACTACAGGTATGCACACATTTATTGCTACAGTCCCTTCCTTTCTTTCATAATTTAAAATA	24	T	C
776	TGCAGGATTAAAGCAAAAACCCCAGATAGCTTATTTGGTAGGGAAGAAGAAATTACTTTGTACCTGGTTCAACCAT	30	T	G
776	TGCAGGATTAAAGCAAAAACCCCAGATAGCTTATTTGGTAGGGAAGAAGAAATTACTTTGTACCTGGTTCAACCAT	58	T	G
801	TGCAGGTTCACACCAGCAGACAACAGGAGAGCGTCAAACTGGCTCGTTGTATTCATCCACTGACTGCATTAATAGA	25	A	G
810	TGCAGGCCATTTCCGCCTGCGCTGATGAAACCAGGTCACTTGCTCACAATGGACCTCTCACACTCATCCATCTTTC	75	T	C
816	TGCAGGGCCTGGTGCCTGCTCACACAGCCGTGCAGCTGGAGGCAGCTGAACCTCTAATACTCTCCATATAGTCCCA	29	C	G
816	TGCAGGGCCTGGTGCCTGCTCACACAGCCGTGCAGCTGGAGGCAGCTGAACCTCTAATACTCTCCATATAGTCCCA	63	C	G
817	TGCAGGAGAGGGAGAGAAAGTGCAGTACCAAGCTCCAGCTGACTGCTGGAGGCATGGACCCTGGCTGACAGCAGAA	17	A	G
817	TGCAGGAGAGGGAGAGAAAGTGCAGTACCAAGCTCCAGCTGACTGCTGGAGGCATGGACCCTGGCTGACAGCAGAA	60	G	C
827	TGCAGGTGTCTGCTTAGTGCAGCCACAGCATTCCACTGTTTGGACACACAAAACTAGGGGAGTGTCCTCACAAATA	41	A	G
827	TGCAGGTGTCTGCTTAGTGCAGCCACAGCATTCCACTGTTTGGACACACAAAACTAGGGGAGTGTCCTCACAAATA	71	A	G
828	TGCAGGAAGCCAGCAGCGTGCCTTCCTCCTCCCCTCCCCTCTTTTATAGCTGAATAAGGACTGAACAGCACTTAGG	30	C	G
828	TGCAGGAAGCCAGCAGCGTGCCTTCCTCCTCCCCTCCCCTCTTTTATAGCTGAATAAGGACTGAACAGCACTTAGG	60	C	T
830	TGCAGGTACCTGCAACACATTCATACACAAAGTCCAACCAGGCATCTGCAGCCCCTCTGTGTGGCTTGGCAGAGGT	23	C	T
831	TGCAGGAAGTTTTCATTGTACTGCTCTATGCTTAAGACATCGTCATCTCAGGTTTCACGGGCTTGAGCCACCACAG	58	A	G
831	TGCAGGAAGTTTTCATTGTACTGCTCTATGCTTAAGACATCGTCATCTCAGGTTTCACGGGCTTGAGCCACCACAG	73	C	T
832	TGCAGGCATATTTATTTTTGCCATCACGACAGACAATGTGTGCAATTGTGTGCTGGGAGGGAGTCAACTGTGTGTA	27	G	A
832	TGCAGGCATATTTATTTTTGCCATCACGACAGACAATGTGTGCAATTGTGTGCTGGGAGGGAGTCAACTGTGTGTA	47	G	A
836	TGCAGGGGAATGATCTCAGCATGTGAATCGAGCATTTTTTTGTAGAAACACACTTGTCCCCTGTACAGGTCATTTT	22	T	G
836	TGCAGGGGAATGATCTCAGCATGTGAATCGAGCATTTTTTTGTAGAAACACACTTGTCCCCTGTACAGGTCATTTT	39	T	G
847	TGCAGGCCTTAATCCCTGTTCGCATGGTATTCCTTGATAAAAGTATTTATATGTTTTATTTTCTCTGTAGTATATA	40	A	T
847	TGCAGGCCTTAATCCCTGTTCGCATGGTATTCCTTGATAAAAGTATTTATATGTTTTATTTTCTCTGTAGTATATA	73	G	A
849	TGCAGGTGAAAAACCTTTTGACTTTTTTTCTTTCTTCAGGCTTGTTTTGGCATTTATGTCTTAATTAAAATAAGAG	43	G	C
849	TGCAGGTGAAAAACCTTTTGACTTTTTTTCTTTCTTCAGGCTTGTTTTGGCATTTATGTCTTAATTAAAATAAGAG	69	A	G
856	TGCAGGATTTGGAGGAGTGCCTTGCACCAGCCCTCTAATTAAAGGCTACGTCATTCAGTGTGTTGTCCTCATTATT	19	C	T
856	TGCAGGATTTGGAGGAGTGCCTTGCACCAGCCCTCTAATTAAAGGCTACGTCATTCAGTGTGTTGTCCTCATTATT	41	A	C
858	TGCAGGTCCCGGATGTCAAACGGCTCCTCGTAGATGTAGACGGTGTCGGCGCCCGCAGCCAGACCGCCCACCGTGG	47	G	A
858	TGCAGGTCCCGGATGTCAAACGGCTCCTCGTAGATGTAGACGGTGTCGGCGCCCGCAGCCAGACCGCCCACCGTGG	62	A	C
860	TGCAGGTAAATGGTGGGTGCCAAACTGGGAGCACCTGGGCACTATTCCACCTCACTCCCCTTAAGAAAAGTGGAAA	39	C	A
861	TGCAGGACAGATAGGACAACAAGCACACCACAGACACACTCAAACAGAACCGGGAAGTCAGATTTTGACATGTGTG	26	A	G
861	TGCAGGACAGATAGGACAACAAGCACACCACAGACACACTCAAACAGAACCGGGAAGTCAGATTTTGACATGTGTG	50	C	T
863	TGCAGGAGTCGCTCTCACGTTACAGGCGTTTGGCTCTCTGTCCCCTCTGCTGAAGGACAATTCAGACGTGTGTTGT	31	G	C
863	TGCAGGAGTCGCTCTCACGTTACAGGCGTTTGGCTCTCTGTCCCCTCTGCTGAAGGACAATTCAGACGTGTGTTGT	71	G	T
868	TGCAGGGCCGATGGGAGGGAAGGCTCTGTGCTGGGTGGGGGGGCTGCTGCTGCTGCTGCTGTCCGTCATCTGCAGG	23	C	T
868	TGCAGGGCCGATGGGAGGGAAGGCTCTGTGCTGGGTGGGGGGGCTGCTGCTGCTGCTGCTGTCCGTCATCTGCAGG	34	G	A
878	TGCAGGTTCTGAGGTCCGAGTCAGCAAACTTCCTCGCTCCAGCCGAGTCAGAGAGACAGCCGGAAACAAAAGCTTT	44	G	A
878	TGCAGGTTCTGAGGTCCGAGTCAGCAAACTTCCTCGCTCCAGCCGAGTCAGAGAGACAGCCGGAAACAAAAGCTTT	60	C	T
885	TGCAGGGTGTGACCGCACTGCTCGGATACGTCCATGACGTAAAGAACCGCCGCTCGCAGGTGAGCCAGAGCCGTGA	28	C	T
885	TGCAGGGTGTGACCGCACTGCTCGGATACGTCCATGACGTAAAGAACCGCCGCTCGCAGGTGAGCCAGAGCCGTGA	59	G	A
888	TGCAGGATTTCACTGGCCTTTTTTTGCAGGGGATTGTTGCGTTGATTCCTGGTTTCACAGCAGCTTTCCTAAAAAA	40	G	A
888	TGCAGGATTTCACTGGCCTTTTTTTGCAGGGGATTGTTGCGTTGATTCCTGGTTTCACAGCAGCTTTCCTAAAAAA	66	T	C
894	TGCAGGCCTGTGGAGGAGGGCAGCACCCCTCCTGGTCGCGGCGTGTTGTCCATGCAGGGTCTGAGTCACGGCGTGA	10	T	C
894	TGCAGGCCTGTGGAGGAGGGCAGCACCCCTCCTGGTCGCGGCGTGTTGTCCATGCAGGGTCTGAGTCACGGCGTGA	68	T	C
895	TGCAGGAGGAGGGGTGGAGACTGCCAATCAGATCACAGGGAAAGGTGATGGAGTGCTGTCTGTCTTTGTGATGTGA	58	T	C
897	TGCAGGCCCGATGAATCCCAGCAGGCCGGTCCTGGTGAAGGGAAACTCGCTGATGGGAGCCCCGTTGTTGGACGTG	63	G	A
897	TGCAGGCCCGATGAATCCCAGCAGGCCGGTCCTGGTGAAGGGAAACTCGCTGATGGGAGCCCCGTTGTTGGACGTG	72	T	C
898	TGCAGGTGAGCCGCTCGGTGTGCGTGATGACCACGCAGCTCATCTGTAAACTGCTGAGGTCGAAGGAAGCCTCGGC	10	C	T
898	TGCAGGTGAGCCGCTCGGTGTGCGTGATGACCACGCAGCTCATCTGTAAACTGCTGAGGTCGAAGGAAGCCTCGGC	22	C	T
900	TGCAGGTCAGTCAGACCGTCACCGCTTCCTGGTTGTCTCTGCTTCCATTTTTCAGCAGAGTTTGAGGACATTTCTT	17	T	G
900	TGCAGGTCAGTCAGACCGTCACCGCTTCCTGGTTGTCTCTGCTTCCATTTTTCAGCAGAGTTTGAGGACATTTCTT	23	G	T
914	TGCAGGGTGCGCTGTGATTTACAATACTTTACAATACTTACAACAACAAGTGTTTGATCGTTTCAAATTAAAGTTA	34	A	T
915	TGCAGGCTTGATTCGTCAGCCATTGTCGCAGTGCAAATAGTCTTAAACGCACTATTTACTATTTATTTTGAGGAAC	26	C	T
915	TGCAGGCTTGATTCGTCAGCCATTGTCGCAGTGCAAATAGTCTTAAACGCACTATTTACTATTTATTTTGAGGAAC	48	G	A
919	TGCAGGTCTTTACTTCAGATCCAGCAGAGTTTCTAGGGACTAACATTAACTCCACCTTCACCAGCTGCAACACTAA	23	A	G
919	TGCAGGTCTTTACTTCAGATCCAGCAGAGTTTCTAGGGACTAACATTAACTCCACCTTCACCAGCTGCAACACTAA	39	C	T
920	TGCAGGTGGGAGATGAGCAGCTCTCAGAAGAAAAGGTTAAATCTTAATCTAAGATCCCTGAAATAGTAGTTTTCTA	64	G	A
920	TGCAGGTGGGAGATGAGCAGCTCTCAGAAGAAAAGGTTAAATCTTAATCTAAGATCCCTGAAATAGTAGTTTTCTA	66	C	T
922	TGCAGGTATACTGACTGTTAGAGTTCAGGTTGTTTGTTTTGTTCTTATGTTAATTGCATTGTTATCTGCCATCACT	23	T	C
922	TGCAGGTATACTGACTGTTAGAGTTCAGGTTGTTTGTTTTGTTCTTATGTTAATTGCATTGTTATCTGCCATCACT	27	G	A
924	TGCAGGCTCCGCGGCATCGTGCTCTGCGAGTCTTTTTGGCACAATCCCCCAGCAGGAGCAAAAGGCCTCTGCCATT	11	C	T
940	TGCAGGTTGGGAGTGCCCCTGGGTGAATCTAGGCTGGAGTGCTCAGTACAACTTTTAACCCTGAGTTGACACAACA	16	C	T
952	TGCAGGCTGCGGACCTCCTGCAGAGCAGTGATAATTTGAGGTCTTGTATTAATTAACCTCACTGGCTCTTCCTTTT	48	C	T
954	TGCAGGGTGACCGGGTGTGGTTACGGGAGGATGAGCAGTATCTTCCCAGCACCGTGTCCTCGTGCTCTGGAGGTGT	61	G	A
957	TGCAGGATGATTAAACACTTTTCCAACCCAAAACCATCTTTCCATGTGGTTTGTGAGTTTTTAATTCATAACTAGT	41	C	T
958	TGCAGGGTTTACACTGGCAGCCGTATGGCCTTCTCTAACCTCGGACACTGTCTGTGCCCTGGGCTAAGTGATATGA	22	G	T
960	TGCAGGAGGGTCAAAACTCTGGAAACTTTGCGGTACTGATCAACAGAATTACGTCACTGTGATTTAGCTTAAACAG	29	A	G
960	TGCAGGAGGGTCAAAACTCTGGAAACTTTGCGGTACTGATCAACAGAATTACGTCACTGTGATTTAGCTTAAACAG	64	G	T
964	TGCAGGACTTCTGGTCCTTCTGCAGTCTGAGCTGAAACCAAAGAGACCCCCACTGTGTGGATAAACAGGCCACAAA	10	T	C
964	TGCAGGACTTCTGGTCCTTCTGCAGTCTGAGCTGAAACCAAAGAGACCCCCACTGTGTGGATAAACAGGCCACAAA	42	G	T
965	TGCAGGCCAAATGCAACACAAAATCAACACAAATATGAACAACATTTGCCTTAACGGAAAATGTTTTGTGATGTTT	8	A	G
969	TGCAGGCTACCCGCTCAGCAGCAAACAGCACACAGACACAGTAATAGATACTAGCTGATGAACAGAGTGGAGCATT	44	T	C
969	TGCAGGCTACCCGCTCAGCAGCAAACAGCACACAGACACAGTAATAGATACTAGCTGATGAACAGAGTGGAGCATT	68	G	A
973	TGCAGGAATCCTAGATATCTCAAGGACATTTTATAATTTAAAAAAACAAGCAGTATCTGCAGGTGGAGGACACAGC	6	T	A
979	TGCAGGAGCTCTGCAGGAGGAGAACTGGTTTCCTCCACAGACAGACAGACAGATGAGAAGCACAGCAGCTGTTTAA	40	A	C
979	TGCAGGAGCTCTGCAGGAGGAGAACTGGTTTCCTCCACAGACAGACAGACAGATGAGAAGCACAGCAGCTGTTTAA	46	G	A
982	TGCAGGGGGCGACGTTCTGGTAACACAACCTGTGAGTCTCACAGCAGCTGCAGCAAAGAAGAAATGAGAGATACTT	12	C	T
982	TGCAGGGGGCGACGTTCTGGTAACACAACCTGTGAGTCTCACAGCAGCTGCAGCAAAGAAGAAATGAGAGATACTT	74	T	C
984	TGCAGGAACCGGATCATGAATGTTATTTTATATTTATGAGATAACATCCACATTTAATCTGAAGTTCTGTTCTTCA	69	T	C
989	TGCAGGCTCAGATTCATCACCGCCGCCTCGGAGGTAAAAGATAGATTCTGTTGGTGAGTGTATGTGTGTCCCCGAG	19	T	C
989	TGCAGGCTCAGATTCATCACCGCCGCCTCGGAGGTAAAAGATAGATTCTGTTGGTGAGTGTATGTGTGTCCCCGAG	50	C	T
997	TGCAGGTTTTTCAAAATAAAAGGCTTCCTGTGGCTCAAAAGCTGAAACTTCTGACATTAATTTGAAGTTAAAATGA	59	A	G
998	TGCAGGAAGAGTCTCGTTGACAGTCAAAGAAATCAGGTAGATAAGTAGATAGAACTGGTATTAGTGAATTAAAACA	13	T	C
998	TGCAGGAAGAGTCTCGTTGACAGTCAAAGAAATCAGGTAGATAAGTAGATAGAACTGGTATTAGTGAATTAAAACA	28	T	G
2086	TGCAGGGCAAGAACCAGCCCTGCCCCCCCCGCCTCCAGCAGTCCCTCAGCGGAGGTTCAGAGCTACAGCAACACCT	12	A	G
2086	TGCAGGGCAAGAACCAGCCCTGCCCCCCCCGCCTCCAGCAGTCCCTCAGCGGAGGTTCAGAGCTACAGCAACACCT	49	C	T
2822	TGCAGGTTAATACGAGGACCGAGCTCAGTCACTACACTGAAACTAGGTTTAAAATGTGGTGCTGACGTTGGTTTTA	20	G	A
2822	TGCAGGTTAATACGAGGACCGAGCTCAGTCACTACACTGAAACTAGGTTTAAAATGTGGTGCTGACGTTGGTTTTA	48	G	T
2823	TGCAGGCCCACAGCTGATGGCGGGAGTTGCCGCAGTAACGTCGAGGCCAGCTGTTTGACTTCCAGGAAGTTGCTGG	9	A	C
2823	TGCAGGCCCACAGCTGATGGCGGGAGTTGCCGCAGTAACGTCGAGGCCAGCTGTTTGACTTCCAGGAAGTTGCTGG	20	T	C
3011	TGCAGGATCCTCTGCAGGCCTGCTGACGTCTCTGTCCACACAGACAACAACAGTCACATTCTCTATGCTCCTATCA	26	T	C
3011	TGCAGGATCCTCTGCAGGCCTGCTGACGTCTCTGTCCACACAGACAACAACAGTCACATTCTCTATGCTCCTATCA	65	T	C
2773	TGCAGGCAACACTTTTTAAACTCTTAAAACCACTGCGTGTTCTGTCATTCACTACATTTTTGAGGTATTTATAAGA	10	C	A
2773	TGCAGGCAACACTTTTTAAACTCTTAAAACCACTGCGTGTTCTGTCATTCACTACATTTTTGAGGTATTTATAAGA	61	T	G
2824	TGCAGGCCTTCCTCTGCCATTCAATTTCCTTTTTCCTTCCACCAAAAGCACACTGGCTCATCAAACCACACACACT	53	T	C
2824	TGCAGGCCTTCCTCTGCCATTCAATTTCCTTTTTCCTTCCACCAAAAGCACACTGGCTCATCAAACCACACACACT	58	T	C
2825	TGCAGGCATCAGCTGTGTTATATCCCATACAGACACATGCGTGAGTGCTATACAGCTTTACCCTCTCCTCTGGACG	39	C	T
1733	TGCAGGAATCAACGGCGTTCTGTGTCACACAATGAAAGCGTTTTAAAACTCGGTCAACATTATCAGCTCGTTAGCA	12	C	T
1733	TGCAGGAATCAACGGCGTTCTGTGTCACACAATGAAAGCGTTTTAAAACTCGGTCAACATTATCAGCTCGTTAGCA	43	C	T
1734	TGCAGGGTTCAGACATGAGACCTTTCTTTCACTATGACTATCACAAATGTGTTCAGGGTATCGATCCCTTTCCGTG	17	T	A
1734	TGCAGGGTTCAGACATGAGACCTTTCTTTCACTATGACTATCACAAATGTGTTCAGGGTATCGATCCCTTTCCGTG	37	T	C
2302	TGCAGGTCTGAGTAGTGTCTGTAATGATTAAAAAAAGTCATGACTTGATGTCCTTATCAGAGTGTGCTCCAGGAAC	57	C	T
2302	TGCAGGTCTGAGTAGTGTCTGTAATGATTAAAAAAAGTCATGACTTGATGTCCTTATCAGAGTGTGCTCCAGGAAC	66	A	C
2578	TGCAGGGTTCTCATTGGACCGTGAGGCTTGCTGATTCAGCTGAGATACCGTTCTCTTGCGTCTCTTTCCCTCCACC	28	T	C
2683	TGCAGGTCAGACCTGAAAGAAAAAGGTTTGAACACATCATCGGCATATTTTCTGACTCTATGTGAGTTTGACCTCT	65	C	G
2718	TGCAGGTCGTGGGATCTACTCCAACATGCTGGGCTTTCTGGGTGGAGTGTCGTGGGCCATGCTGGTGGCCCGGACC	73	A	C
2742	TGCAGGTGAAGATCATGTATAGAGTATATAGAGATATATATAATATATAAAGAGATAATATAAAGATGATCATTAA	61	A	G
2783	TGCAGGACTTTAAAGTCCATTATGGTTTTTTTTATCTAAGAAAGTGTTCTTAATATAGTCTTGAGTTTTATATTGT	23	G	A
2783	TGCAGGACTTTAAAGTCCATTATGGTTTTTTTTATCTAAGAAAGTGTTCTTAATATAGTCTTGAGTTTTATATTGT	24	G	T
2788	TGCAGGCAGTCGGCTCTGGGAACAAAATCACTCTGAATAAGATCATTTTAATAGAAGATTTTTATTAAATCAGATT	54	T	A
2788	TGCAGGCAGTCGGCTCTGGGAACAAAATCACTCTGAATAAGATCATTTTAATAGAAGATTTTTATTAAATCAGATT	63	A	G
2856	TGCAGGACACGTGAGAGTCCTTGGCCTGAATGCTCTTCATAAATGTTTTATCTTTGGCTCGATACCTCTTTTTCAT	48	T	C
2856	TGCAGGACACGTGAGAGTCCTTGGCCTGAATGCTCTTCATAAATGTTTTATCTTTGGCTCGATACCTCTTTTTCAT	56	A	G
2887	TGCAGGCGCTCGCCAAGATCTGCTGTGCCAGCACAGAGGAGAGCCTGTGCCAGCACAGAGAGCACCCCAAAGCCAC	46	G	T
2887	TGCAGGCGCTCGCCAAGATCTGCTGTGCCAGCACAGAGGAGAGCCTGTGCCAGCACAGAGAGCACCCCAAAGCCAC	54	A	T
2961	TGCAGGATTCAATGTAGTTCAGAGTTAATGTTGTTAATAAAAGTCTGTTTACTCCTCACTCTCCGAGCACAGACAG	20	A	G
2961	TGCAGGATTCAATGTAGTTCAGAGTTAATGTTGTTAATAAAAGTCTGTTTACTCCTCACTCTCCGAGCACAGACAG	52	T	C
2962	TGCAGGAACGGAGCAGCATACAGTGTGGAGCCAATATTTCTCCTCTAGTTAAAATCCAATCTGCTCCAGTCGGGGC	20	C	G
2962	TGCAGGAACGGAGCAGCATACAGTGTGGAGCCAATATTTCTCCTCTAGTTAAAATCCAATCTGCTCCAGTCGGGGC	47	C	G
2987	TGCAGGGCAACAACAGATACAAGCACACTCAGGAACCACGACTCTGTGACATTAAAATCATAAGCCGGCAATGAAT	43	A	C
2988	TGCAGGTAAACTCTTTTGTATTTCATATCAGCCTCTGAACTTGAAATGAATCACAGAGCGACGGGATGGAACAGAG	9	A	T
3070	TGCAGGGACTCTGAAATAATACATACTTCATTACACAAGAAGATGATCACAAAGTGCTAATTTATCATCTAATAAT	32	A	T
3146	TGCAGGCTGAAGCCGCCGCCGCGGAGGGCCCGCAGCGTCGAGCCGATCTTCAGGGTGGGTGTAAGGGATTTGATCC	21	C	T
3146	TGCAGGCTGAAGCCGCCGCCGCGGAGGGCCCGCAGCGTCGAGCCGATCTTCAGGGTGGGTGTAAGGGATTTGATCC	46	T	G
1649	TGCAGGCACAGAGAGCACCCAAAAGCCACAGTGTAATTCAAACATGACATCAGGGCCACTTGTAGCCTGAGAGGTG	8	C	T
1649	TGCAGGCACAGAGAGCACCCAAAAGCCACAGTGTAATTCAAACATGACATCAGGGCCACTTGTAGCCTGAGAGGTG	57	A	G
1659	TGCAGGGATATTTGGATTTCTAACAGAAAAACGTACCAGTTGTGTTCCACTTGAAAAGTACATCTGATGTACACAT	27	A	C
1659	TGCAGGGATATTTGGATTTCTAACAGAAAAACGTACCAGTTGTGTTCCACTTGAAAAGTACATCTGATGTACACAT	69	A	T
1670	TGCAGGACTGATTTCAAGTTTAACCTGTTTAATGTGTCTTTTAAAGGAAAATCCGTGTACACACAATGTAACATTT	9	G	A
1670	TGCAGGACTGATTTCAAGTTTAACCTGTTTAATGTGTCTTTTAAAGGAAAATCCGTGTACACACAATGTAACATTT	54	G	A
1728	TGCAGGACAGTGCTGTCTTCATTTCTGCTTTATTGTATATTAGCTCATACTGGTCGAGCCATTTAAAAAGCCATTG	14	G	A
1728	TGCAGGACAGTGCTGTCTTCATTTCTGCTTTATTGTATATTAGCTCATACTGGTCGAGCCATTTAAAAAGCCATTG	74	C	T
1757	TGCAGGCCAGTGTTTTGAACTGGATGTGAGCAGCAACAGGAAGTGTACTGCACAGAGAAGAGGAGCCGAGTGGAAA	59	C	G
1829	TGCAGGCTGCACTGCTGCTGGCAGTTAAAGCACCTGTTGCGTGGCTACGAGCACATAGTGAAGCAGGTAAACTCTA	53	T	C
1833	TGCAGGTGGAACAGCGGGCAGTAAAAGATTAATTTAATTCCTTTGAAAAAACATGTTATAATGTCTAATATGTGCA	26	G	A
1833	TGCAGGTGGAACAGCGGGCAGTAAAAGATTAATTTAATTCCTTTGAAAAAACATGTTATAATGTCTAATATGTGCA	40	C	T
1869	TGCAGGTCTTGGAGCGACTCGTGTAAACAGGGATGGATCTGTGTTTAAACAGTGATTATCTGCCGGGCTTGCAGCA	64	G	A
1870	TGCAGGAAGCTCCACCTGTGGGGAGGAAACATACAAACTGTCGCCTTTAACGCCTGCTTAAAAAAGGATTATGACC	22	G	A
1870	TGCAGGAAGCTCCACCTGTGGGGAGGAAACATACAAACTGTCGCCTTTAACGCCTGCTTAAAAAAGGATTATGACC	75	T	C
1903	TGCAGGGGCCGATTAACATTTAAACAGTTTTAAAGGAGCTACGTTTTATTTGTACTCAAGTAGGTTTTACCACCAG	51	G	T
1942	TGCAGGAGCCACTGCTGTTTTAGAGACTGGTGAACTTTATTTTTATATCTGGATCAACCTGTGAATCTTCGGTTCG	44	A	T
1966	TGCAGGAAGATAACAGTGGTTCTTTATGTATAAAGGTCACAGCCTACAGAATAAAACATGTTTTACAATATTATGT	52	A	G
1966	TGCAGGAAGATAACAGTGGTTCTTTATGTATAAAGGTCACAGCCTACAGAATAAAACATGTTTTACAATATTATGT	59	A	G
1978	TGCAGGAACGACAGGTCCTCCAGAACCTGGGTGCGGGTGCAGGGACATGAAAACAGCCCCGCTGTCCACTGGGCAG	71	G	C
1982	TGCAGGTAATGAAGGTGTGCATTAGTGTCTCTGTATAGACCTGTTTTTAAGATGACTAAATACATTCTTAGTTATT	74	T	A
51511	TGCAGGCACAGTAGCGGCTCTAGGGCTAACAGGCTGTCAAAATCAATATTATAACTGAGTGCTAAACCCATAAAAT	31	A	G
51511	TGCAGGCACAGTAGCGGCTCTAGGGCTAACAGGCTGTCAAAATCAATATTATAACTGAGTGCTAAACCCATAAAAT	44	A	G
1989	TGCAGGATGGATGTAAAATGTGCGCAGAGCCTCACCTAACACACAGGACTGGGTTTCATCCACGTCGGTCGTGCCA	17	A	G
1989	TGCAGGATGGATGTAAAATGTGCGCAGAGCCTCACCTAACACACAGGACTGGGTTTCATCCACGTCGGTCGTGCCA	66	G	A
1990	TGCAGGCACAGTAGCGGCTCTAGGGCTAACAGGCTGTCAAAATCAATATTATAACTGAGTGCTAAACCCATAAAAT	31	A	G
1990	TGCAGGCACAGTAGCGGCTCTAGGGCTAACAGGCTGTCAAAATCAATATTATAACTGAGTGCTAAACCCATAAAAT	44	A	G
2037	TGCAGGTTTACTTTCAGATTTATAAATCAGTGGACATTTTTGAGAAAAGGAAAGTCTCTAACTTTGGTTGCATAAG	44	A	G
2038	TGCAGGTACGTTAATCGCCAGTCAAAGAATAGTTTGATGTGAATAATTCATAGAATCCACAGAATCCAAAGGTTTC	50	A	T
2042	TGCAGGCAGCTTTATCTCTCCGCGGGGATGACTTACACTCCCTCCACCTGCTGACCCTGCTGCTGAGCGCCCAGAA	22	C	T
2042	TGCAGGCAGCTTTATCTCTCCGCGGGGATGACTTACACTCCCTCCACCTGCTGACCCTGCTGCTGAGCGCCCAGAA	53	A	C
2048	TGCAGGCTGGCCTGACGAGCCTCGGCCTGGTCCGGCAGACGACTGATCACCGCCTCGCCGCTGGCCTGGAGGGACA	50	C	T
2049	TGCAGGACGCCACCTCCGTCTACGACCTGCTCACCATCGGCATGGCCAGGAGGGGGCAGTATGCAATGCTTTCTGA	22	C	T
2049	TGCAGGACGCCACCTCCGTCTACGACCTGCTCACCATCGGCATGGCCAGGAGGGGGCAGTATGCAATGCTTTCTGA	31	C	G
2053	TGCAGGAGCTCGATAAGGTTTGTAGAGTGCGCATGTAAATATAAATGTGTCTGTGTTCATCAGTTTCTTTCCTGCT	49	C	T
2072	TGCAGGAGTACATCTGAATTATCTGGTTGAATTTACAAATTAGCCTTGAGATTGAACTGTGGATTCCTTGAGAAAA	7	C	G
2072	TGCAGGAGTACATCTGAATTATCTGGTTGAATTTACAAATTAGCCTTGAGATTGAACTGTGGATTCCTTGAGAAAA	56	C	G
2155	TGCAGGCAGTCACTACGTCTAACGTTAAGCTAGCTGTTCATGATCAGTAAACCATTAACAGCTCCAAAACTTAAAC	7	G	A
2180	TGCAGGAGTGAATGGCTGCCAGAGCCTTCTGTGTTCTAGTTTTCCATGTGCTGCTCTGCTCTCTCTCTCATACTCT	22	A	C
2221	TGCAGGCACGCTGCCGGTTGTCTGAGGACGGCAGCGTTACCTCGGTTTCTCCTTTTGTTCTGTCGTGCACGTCGCA	29	G	A
2221	TGCAGGCACGCTGCCGGTTGTCTGAGGACGGCAGCGTTACCTCGGTTTCTCCTTTTGTTCTGTCGTGCACGTCGCA	70	T	G
2263	TGCAGGGGGAAAGCTTGTTAATAAAGAGCTTCCCCGAGTGTCCAAGTTCATCACAGCATGTGTCAGAAGACTCTGT	23	A	C
2263	TGCAGGGGGAAAGCTTGTTAATAAAGAGCTTCCCCGAGTGTCCAAGTTCATCACAGCATGTGTCAGAAGACTCTGT	69	A	C
2341	TGCAGGATGGTTGAATATAGAGGCAGTTGCTGTGTCCTACTGTTATGCTGTGTATTAACTGTACTTTATATACACT	39	C	A
2342	TGCAGGTGCACAGACCTTGAGAAAGTACGCATAATAAGAGTATAAAAATGATACTCTTATTGTATTTACAATACAT	28	G	A
2435	TGCAGGATGGACAAGGCCTCTAGCGGCAGCTCCAGCAACTTCTTGTCTGCCAGTAACACCACATACTCCCCTGCTT	23	C	T
2435	TGCAGGATGGACAAGGCCTCTAGCGGCAGCTCCAGCAACTTCTTGTCTGCCAGTAACACCACATACTCCCCTGCTT	42	T	A
2472	TGCAGGTTCATGTTAGAACTCTCAGTTTTTATTATTTCAACTTCATTTCTGAGAATGTTGTGCCATCATTTTGGAA	8	C	T
2507	TGCAGGACTACACCGCCACCATATTCCTCCGTCAGCGCTGGACGGACGAGCGCTTGGTGTTCGAGGGCAACAAGAG	70	C	T
2508	TGCAGGATTTGAACTCAGAGGTCACAACACAGCAAATGGACTGTCTTAACAAGCATGTCAATAATATGCTGACAAA	13	C	G
2508	TGCAGGATTTGAACTCAGAGGTCACAACACAGCAAATGGACTGTCTTAACAAGCATGTCAATAATATGCTGACAAA	64	T	C
2566	TGCAGGATGCTTGCCAATGGTTTTCACCTTTCAGCCCTTGTGCTTAACCTCAATTGCCACAGTAAATGTCTTAAAA	12	C	G
2566	TGCAGGATGCTTGCCAATGGTTTTCACCTTTCAGCCCTTGTGCTTAACCTCAATTGCCACAGTAAATGTCTTAAAA	60	C	A
2622	TGCAGGAAGGATTGTACCCATTATAGTAAATTAATGAAACCCAGGAAATCTTATATCTTTAAAACATGAACGTAAA	63	A	G
2623	TGCAGGGGCACTGCTTCCAACTTTCGCGTTGGATATAAATCGTGAGGTAAGGAATCATTCAGTATGGGTGTAAGAC	26	C	T
2647	TGCAGGTATTAACACCCTGCTGACTGTTCTATACTGCTAGAATGATTTATAGAGAACTGCATGGTTTTAACATCAT	54	A	G
2647	TGCAGGTATTAACACCCTGCTGACTGTTCTATACTGCTAGAATGATTTATAGAGAACTGCATGGTTTTAACATCAT	58	A	G
2658	TGCAGGTTTTCAGCATTATGGAGACATCTCCAGGGCTGTCAGTAAAGCAGAGGCCCTAGCCCTGAGGAACATTATT	55	C	T
2660	TGCAGGGAAAGCCATCCAACAGGAGCCATCACCAGCCCCTGGGCACCAGTGGCAGCTGGTCCCAAAAAACCAGGAG	20	A	G
2660	TGCAGGGAAAGCCATCCAACAGGAGCCATCACCAGCCCCTGGGCACCAGTGGCAGCTGGTCCCAAAAAACCAGGAG	36	C	G
2662	TGCAGGCTCCTAATGGCCCCCAGCACGGCAACACTCAGGCCATCACTACCTCACTGGATCCAAAGTCTAATATTCC	34	T	C
2667	TGCAGGTTCAGCTATATGAAGACTTTGCTAAGTCTAGAGCCAAGGCCAGTGTGGAGGACAGCATCTCTACAGCCTC	43	G	A
43677	TGCAGGTCGAGAGAAAGCACACCGGGTTGTAACACTGAGGCTGAGCTGCTATCCAGTTGTAGTTCCTGTGGAAAAC	48	T	C
43677	TGCAGGTCGAGAGAAAGCACACCGGGTTGTAACACTGAGGCTGAGCTGCTATCCAGTTGTAGTTCCTGTGGAAAAC	67	G	T
2672	TGCAGGGAGTCCCACATGATGGTTTATCAAAGCACAACAGAGACACAGGAGATACAGGGGAAGACAAGGAGGCTGC	45	C	G
2675	TGCAGGTTAATTGAGTCTCGTGTGAATCCGAGGATAGTCTGTGTAAGCTCCGTGGTAAAAATATAACAATCTGCCC	56	A	C
2676	TGCAGGGTCAAAGCCTGTAGCCCAGTCACCAGGGCCTCCAATTACCACAGCTTGTTCCCTTATCAGTGTCCTTACC	15	C	T
2677	TGCAGGCCAGGAATGCTCCTCCAGTAAAAGTATTCCCCGAGACAAAACTGTAAACTCCTCTTATTCCACCCAAATG	68	A	C
2679	TGCAGGAAGATTGAGTGTGTGCCATCTCTGTTATTTAAAGCCTCAGAGCTAATGGAAATGTGCTGCTTGTATTGTT	11	T	G
2679	TGCAGGAAGATTGAGTGTGTGCCATCTCTGTTATTTAAAGCCTCAGAGCTAATGGAAATGTGCTGCTTGTATTGTT	45	G	A
2681	TGCAGGTAATTGCACTGCAGGTGAAGGGTTTTATAAGTGCTGGACCTTGAAAGTTGGGGGCTTTTATGTCACATGA	37	T	C
2687	TGCAGGGTTATGCGGAGATCTTGCCGTGTTTATTTGTGCTTTAGAATATGTCTGCTGGTAAACAATCACAAAATAA	13	G	A
2687	TGCAGGGTTATGCGGAGATCTTGCCGTGTTTATTTGTGCTTTAGAATATGTCTGCTGGTAAACAATCACAAAATAA	66	C	A
2693	TGCAGGGTCTCCACCAGTTCAGTGTTTCACAACCTTTTTATCCTTTTTTATTTTATTTATTAAACTAACTTAGTGA	52	G	T
2693	TGCAGGGTCTCCACCAGTTCAGTGTTTCACAACCTTTTTATCCTTTTTTATTTTATTTATTAAACTAACTTAGTGA	53	T	C
2696	TGCAGGTGCAGAGAAAAACACCAAATAATCTGTGCAGAGCAGAACTCGGCCAATACCCCCTCCTACTAAAAATACA	47	G	C
2696	TGCAGGTGCAGAGAAAAACACCAAATAATCTGTGCAGAGCAGAACTCGGCCAATACCCCCTCCTACTAAAAATACA	49	C	T
2698	TGCAGGACGAAAGGATTTTATAGCATTATGACACAATGTTGTGTGTTAAAAGGAGCATCGAGGTACCTTTGATTTA	8	G	A
2698	TGCAGGACGAAAGGATTTTATAGCATTATGACACAATGTTGTGTGTTAAAAGGAGCATCGAGGTACCTTTGATTTA	58	C	T
2706	TGCAGGGTGAGGAGACTTTTTAAGACTATCTACAAAAAGCTGTAATATCTGCAAAAGACGTTGATTAAAAATAATT	75	T	A
2707	TGCAGGAGAAATGTTACACGTCTTCCTCTCAGCAGTACAGAAACAGCTCAGACAGAATCTGTGCAAGGAAATGATT	46	C	T
2707	TGCAGGAGAAATGTTACACGTCTTCCTCTCAGCAGTACAGAAACAGCTCAGACAGAATCTGTGCAAGGAAATGATT	72	G	T
2708	TGCAGGCTATCTGAAAAGGAAAATGTAAGGCTACACTGGGACGAGGAAACAAAGACAGAGGAAGAGAGCTGGAGGG	56	G	A
2708	TGCAGGCTATCTGAAAAGGAAAATGTAAGGCTACACTGGGACGAGGAAACAAAGACAGAGGAAGAGAGCTGGAGGG	64	A	G
2710	TGCAGGGTTTCATGTTGAACAGGATCTCTAATTTTTACCCAGCGTGCTCCACCATCAACAACAAAGCTCATTACAT	56	A	G
2716	TGCAGGTTCAGAATATTGTTAACAAATATGATTAAAAAAGCATCTGTTGCATGTTTGTAAAGACTATTTATCCCTC	16	A	T
2716	TGCAGGTTCAGAATATTGTTAACAAATATGATTAAAAAAGCATCTGTTGCATGTTTGTAAAGACTATTTATCCCTC	51	T	C
2728	TGCAGGTCTTTAAAGAATGTCACTTAACTGCTTAACACAACTCATGACTCTGCTCCGCGACGGAAACATTTCATGA	61	A	G
2740	TGCAGGGAAAACGAACATATTGGTGCATTAATAATTCATTTCTTCCATCGTGAGATCACAGTGCAGATGGCGGAGG	19	T	C
2740	TGCAGGGAAAACGAACATATTGGTGCATTAATAATTCATTTCTTCCATCGTGAGATCACAGTGCAGATGGCGGAGG	49	G	A
2745	TGCAGGGTTGTCACCCGCTCTGATCACTACAACAGATGAGTTACAAATAATTACTAACTTGGTTGATCTTGGTTGG	14	C	T
2745	TGCAGGGTTGTCACCCGCTCTGATCACTACAACAGATGAGTTACAAATAATTACTAACTTGGTTGATCTTGGTTGG	75	G	T
2746	TGCAGGTGAGAAGACAACATGCAGCTCAAAGTGCTTCACATAGCACAATTAAAGCAAAAAGGAACAATAAATAACA	39	A	G
2759	TGCAGGGCACAGGGCTGTATGGTATGCATGCAGGGCGCTTAGGGCTGTCTGTGCCGCAGCCTGCACACCTGTGGCC	54	T	C
2763	TGCAGGTTAACGACTCATGGCCATTTGTTTCCAATTGGATATTAAGGCATCTTCACTCTGACCATAAATAACGGTG	58	T	G
2766	TGCAGGGAGACAGGGACAGTCAGGAGGACACACTGTCTGTACAGCTATAAGGTTATTATGTGCAGACTGCATGCAC	20	G	C
2766	TGCAGGGAGACAGGGACAGTCAGGAGGACACACTGTCTGTACAGCTATAAGGTTATTATGTGCAGACTGCATGCAC	63	T	A
2769	TGCAGGAAGAGATGGAAAGGATGTGTGTTCTATCATCTACAGCACTACAGTAATTAGCTTTAAATAGAAAAGAAAC	30	T	A
2769	TGCAGGAAGAGATGGAAAGGATGTGTGTTCTATCATCTACAGCACTACAGTAATTAGCTTTAAATAGAAAAGAAAC	50	T	G
2778	TGCAGGGGACTTGTTAGGGTTGTTGCTCAAGGTCAGGTTTATTTATCTGTCCCTCTGCTGAGTGATTGATGTGGTG	42	T	G
2782	TGCAGGAAAGTTCCCAGTTGCCTCAGCTGTGGGAGAGAATGCTGTGGTGTTAGCAATGTTATTCACTGCAGCAGTG	37	G	A
2782	TGCAGGAAAGTTCCCAGTTGCCTCAGCTGTGGGAGAGAATGCTGTGGTGTTAGCAATGTTATTCACTGCAGCAGTG	43	G	T
2785	TGCAGGTCTCTGCTCTTAGCAGCATACTGAACCTCAAGGGGTCTCTCAAGTATTTCAGACTCCTATGCATCATGGG	9	C	G
2785	TGCAGGTCTCTGCTCTTAGCAGCATACTGAACCTCAAGGGGTCTCTCAAGTATTTCAGACTCCTATGCATCATGGG	62	C	T
2791	TGCAGGATTTTCTCTTTTAAAGGTCCAGTGTGTAACATTTAGGAGGATCTGTTGGCAGAAATGGCATATAATATTC	30	T	G
2793	TGCAGGACTCCAGTAAAGCCAGGAATTTACACCTGCTTCTATTTTTACTCCTGAACAGAATTACAAATTTACTTCA	8	T	A
2803	TGCAGGTCAGCTCGTCTGTAAACACTGCTCTCAACCGTGGTGCTAAAAATGAAGGAGCACAGGAAATAGTAGAGAG	40	C	T
2803	TGCAGGTCAGCTCGTCTGTAAACACTGCTCTCAACCGTGGTGCTAAAAATGAAGGAGCACAGGAAATAGTAGAGAG	48	T	A
2805	TGCAGGTACAGGATACAACCATCTGAAAATAATATTTTACCTGCTTCTGTGTGTTTTTTACATTTGATTAATTTAT	40	C	A
2805	TGCAGGTACAGGATACAACCATCTGAAAATAATATTTTACCTGCTTCTGTGTGTTTTTTACATTTGATTAATTTAT	53	T	C
2807	TGCAGGGGGTTAATGTGGGTACTGTGTGAAGAGCATGCTGGGAATGCTAAATGTGGTTGTGATGGTGGATTGCTTC	30	A	G
2807	TGCAGGGGGTTAATGTGGGTACTGTGTGAAGAGCATGCTGGGAATGCTAAATGTGGTTGTGATGGTGGATTGCTTC	31	G	A
2813	TGCAGGACTGGTGACATTTCTTGAGGCAGACAACATGACGCCGCTGTTCTCCTTCTGTGCAGGAACCTTCTCAGAC	72	A	G
2817	TGCAGGTTGACATCGTAGGGCTGGAGGACAGAGAGGGCATCAGATATAAAACTACACAGGAAATAAACTGTAGATT	37	C	T
2826	TGCAGGGTACACTGGCTAATGAAAAAGTGGGTCAAAGAAATACACTGCCATATGTTCCCAAAAGATCAGCGCTGTT	15	C	T
2826	TGCAGGGTACACTGGCTAATGAAAAAGTGGGTCAAAGAAATACACTGCCATATGTTCCCAAAAGATCAGCGCTGTT	69	C	T
2827	TGCAGGAATTTAGCATTACTTTTGGATAGATACTGTAGGCAGAAAACTATTAAGTTGTTACTGTGTTTGAAGTAAA	50	T	A
2827	TGCAGGAATTTAGCATTACTTTTGGATAGATACTGTAGGCAGAAAACTATTAAGTTGTTACTGTGTTTGAAGTAAA	55	A	T
2829	TGCAGGCTTTCTTCCAAGGAAACAAGATCTGGAGCACTCTATTTCACTCAACTGTGAGTATATGCAAGTGTTTTTG	60	T	C
2830	TGCAGGAGTAGTGTGTAATGTCAAGTGATGGATGCAGTCCATCTAATCTGCTCCCTGTGTGTCATTGATGGATGTG	55	T	C
2834	TGCAGGGGCTCGCCCTTAACATGCACACTAATGGACCATGTGTGTTTTCACTGTTTACACATGGTTGAGAAAATGT	12	T	C
2837	TGCAGGATGCTTTTTCTCATTTTTGTATGGCTGGCTGCTCGTACAAGGTTCTGAGGTGTCTCTATCTTCTTGCTCT	29	T	G
2837	TGCAGGATGCTTTTTCTCATTTTTGTATGGCTGGCTGCTCGTACAAGGTTCTGAGGTGTCTCTATCTTCTTGCTCT	40	G	T
2841	TGCAGGATCATCTCAACACCACACTTTAATCATTGCTCTCCTGGTGTATCTCTCAGGTGTTTTGCATCAGTGGCCA	47	G	A
2841	TGCAGGATCATCTCAACACCACACTTTAATCATTGCTCTCCTGGTGTATCTCTCAGGTGTTTTGCATCAGTGGCCA	58	G	C
2845	TGCAGGAGTTGCCAAAGATTTTAGGGCTAAACTTTCTTAAACTAATCCACCAGACTTGGTTATCACAGATAAATTC	49	C	A
2847	TGCAGGTAAAATAAATATCATAAACTGGGAAAAAGTATCAACAGAAGGGTTCTGTTTTGGATCAATATGAAAGGAC	34	C	G
2852	TGCAGGAGTGACAGGACCACACTCTCTCCCACTGGCTCCACTTTCACCAGGGAAGATGCTGACCCCCTGACATTAG	61	A	C
2852	TGCAGGAGTGACAGGACCACACTCTCTCCCACTGGCTCCACTTTCACCAGGGAAGATGCTGACCCCCTGACATTAG	66	C	A
2859	TGCAGGAAGACAGCAAAGGATATGGTGCTCGGACGACAAACAACATTTCACTTGTTTACTCTCCTAGTGGTACACT	8	G	A
2862	TGCAGGTGTCTGCTTGGCTGCATGGAAAATGTAACTACACATAATAGTGTTTGCTGATAGTAGAGACAACATCAAA	30	T	G
2864	TGCAGGCAGGATTTTTCTCTTCTCTTATAGTATTATTCTTGTGTGTGCATGCGTGTGTTTCTGTGTGTGTGTAATG	75	G	A
2873	TGCAGGAGGAACAATGGATGTGTAAAAAGACAGCATTGGGGCGCTCTGCTCCCTGACTGGGTGTGGCTGGATTAGC	8	G	A
2875	TGCAGGACATGACCTTCTGACCTACGGATGGGTGACAATTTAGAGGCACTGACGCGACGGCAACGACTAGCGCCGA	25	T	G
2880	TGCAGGAGGTCCAGGATGACTTTTCATTCTCCCGCTATCGCCACAGGGCACTTCTGCTGCCAGAGCTTCTAGAGGG	70	C	A
2881	TGCAGGGTCTTCTTAGGCCGAGGAGCAAAAGGGTTAGTCTGCCTCTCCAAGCAACTCTGGATTTTGAGGGTGGCTC	57	T	C
2883	TGCAGGCAACCCAGCAGCACTTGTAATACTCCCTCTAGAAGCTCTGGCAGCAGAAGTGCCCTGTGGCGATAGCGGG	35	G	T
2884	TGCAGGACCCGAACATCTACAGGTCAGTGCTGGATGGCAGCTCTGTTAATATGTTTAAAAAGGCATCTGAGGTTGG	29	C	G
2892	TGCAGGCTTTCACAAAGTAGCTTGTGCCGGTCCTGAATGGTAACCTGTTATCCCACAAACTAATATAATCCATAAT	20	G	C
2892	TGCAGGCTTTCACAAAGTAGCTTGTGCCGGTCCTGAATGGTAACCTGTTATCCCACAAACTAATATAATCCATAAT	27	T	C
2898	TGCAGGATTTCTGTGTTGCCTCGGGCAGTCGCAGGAACAGGTGGATACGCTCTTTTGCCTTCTGAAATTGAGCACT	20	T	G
2898	TGCAGGATTTCTGTGTTGCCTCGGGCAGTCGCAGGAACAGGTGGATACGCTCTTTTGCCTTCTGAAATTGAGCACT	44	A	G
2904	TGCAGGCCAGCCATCCTCAGCTGGTTGCTGTGGTCTGTAGCCGCCATGAAGGCCATACGGATGAGGTCAGACAAAT	10	C	A
2904	TGCAGGCCAGCCATCCTCAGCTGGTTGCTGTGGTCTGTAGCCGCCATGAAGGCCATACGGATGAGGTCAGACAAAT	41	T	C
2914	TGCAGGAGCTGAAAATGTTAATTTTGCTGCGGCCTTGCGCGAAACAGCTTGGCCCTGTGTAATCTCGGTTAAGGTT	33	C	T
2914	TGCAGGAGCTGAAAATGTTAATTTTGCTGCGGCCTTGCGCGAAACAGCTTGGCCCTGTGTAATCTCGGTTAAGGTT	52	C	T
2917	TGCAGGCGGTCTGTTTGAATATGTGTCTGCTGCCAACTACTTAGGGGAGATAGTGGAGTGGTCTGGCTATGCTGTA	6	A	C
2920	TGCAGGGAGAAGACTGTGGTTGTAAAGTGAAGCTGGACTTCTGCAGCAGCCTGAGCTTGATCAAACTATCTCGCAG	51	A	T
2927	TGCAGGAATCCATAAGAATTTCTGCTCTGCTATGAAGGCTTTTATGAAGTTCCTAGCAGGTCCTGGACAAGCATTC	56	C	T
2928	TGCAGGTGAGAAACTACGATACAGGAGGAGCACCCTGTTTACATCTGTTCAAATCTACAGGAAATGTTTGGCGTTC	35	T	C
2935	TGCAGGTTACAGCTGGTATAAACAGGATGGATATGGGCCTAATTATAATAATCATAGTTATTCATTGTAGATTCAT	15	G	A
2946	TGCAGGCTATCTTAACTCTCCATCGTTTTAGGTTTGATGGATAAAGCTACTCTGTAAGACTTGTTCTCTCCAAGTC	61	G	T
2946	TGCAGGCTATCTTAACTCTCCATCGTTTTAGGTTTGATGGATAAAGCTACTCTGTAAGACTTGTTCTCTCCAAGTC	63	C	T
2952	TGCAGGGCCTTTGTCAGTCAGGCCTCCGGTAGCAGCTCACGGCCTGACATGGCAGAAAAAGACAGGCAGGTAAACA	43	C	T
2952	TGCAGGGCCTTTGTCAGTCAGGCCTCCGGTAGCAGCTCACGGCCTGACATGGCAGAAAAAGACAGGCAGGTAAACA	57	A	G
2957	TGCAGGGATGCTGGGGAAAGGTGTGAATGGGCACTGAGGAACAGCCACAGGACAGGACTCGACAAACTATGGAGCG	37	G	A
2957	TGCAGGGATGCTGGGGAAAGGTGTGAATGGGCACTGAGGAACAGCCACAGGACAGGACTCGACAAACTATGGAGCG	42	A	C
2972	TGCAGGTTTTGTCAATAACTGGGTAAAATATCACGTATTTTTTGAGTTTCTGCTTATTACATCAACATTAAAATCC	9	A	T
2972	TGCAGGTTTTGTCAATAACTGGGTAAAATATCACGTATTTTTTGAGTTTCTGCTTATTACATCAACATTAAAATCC	43	G	T
2974	TGCAGGATTTGACTTTTCCCATGCCCCCATGCTCAAAGAAGTGTCTTCTGCCAGAGATGTCAACAACAGAGGCTAT	71	G	A
2975	TGCAGGACAAAAATGATTCACCATTATGTTACTTTTCCAGTAGTGAGGGAAGTATTCACATATTTACAGCAGTGTA	31	C	T
2978	TGCAGGCTAAATATTCTGGTTTGTGACAGGCGCCTTTAAGAGTCTTAAAGGGATAGTTGAAAGCCCCTTTTTTTTT	36	T	A
2978	TGCAGGCTAAATATTCTGGTTTGTGACAGGCGCCTTTAAGAGTCTTAAAGGGATAGTTGAAAGCCCCTTTTTTTTT	67	T	C
43714	TGCAGGGGAGGGAAATTGGCTGGGAGTATCTGCCAGTTTAGGGACACTAAAACCCTTTCTTTGATGTATTCTTGCT	22	G	A
43714	TGCAGGGGAGGGAAATTGGCTGGGAGTATCTGCCAGTTTAGGGACACTAAAACCCTTTCTTTGATGTATTCTTGCT	60	C	T
2979	TGCAGGACCAGCTGGAAAAGGGCCCCAATGCCCAGCTGGCCCGTCTACAGCAGGAGAACTCCATTCTCCGCGATGC	73	T	C
2982	TGCAGGCTGCCGTTTTTACTCTGTGTTGTTCTGAGCTCCTCGCACACCTCCTCCAATCTCCTCTGTAACGCCTGCT	68	C	T
3008	TGCAGGTAACACCAATATGTTTGACACAGAACTGATAGTTATGGTTGATATCTGTCAGTATGTGTTACTCTGAAAT	9	C	T
3008	TGCAGGTAACACCAATATGTTTGACACAGAACTGATAGTTATGGTTGATATCTGTCAGTATGTGTTACTCTGAAAT	40	C	A
3009	TGCAGGGGCTGCTTTGGTTGGTTTTGCAACAGCTTCTTCATCCTCACTGCTCGACTCTTCGCTGCTGGAGCTCTCT	51	C	T
3009	TGCAGGGGCTGCTTTGGTTGGTTTTGCAACAGCTTCTTCATCCTCACTGCTCGACTCTTCGCTGCTGGAGCTCTCT	73	T	A
3012	TGCAGGTATTTTCACTTTACTGCAGCTACTTTTCTTTACACTGCTGACACACCATGTGCAAATGCATAGTGTCATA	27	A	T
3019	TGCAGGATGGAGACGGTCTGAGAGAAGTGGTGTTGTTCCATGGTGGAGGTGGAGTACAGAGCAGCCAGCGGATGGT	50	G	A
3023	TGCAGGGCTTTCCATCAGGAGGGAGGAGGAGGTCCCCCCTTATGCAGCACGCAGTGGATGCTGGATTAAAAAAAAA	32	T	C
3028	TGCAGGCGGAGATTCCTCCTCCTGGTCGTCAGGACTTTTCCGTTTCTTCGACATTTGCTTCTCCCTATTCGAGTGA	24	G	C
3028	TGCAGGCGGAGATTCCTCCTCCTGGTCGTCAGGACTTTTCCGTTTCTTCGACATTTGCTTCTCCCTATTCGAGTGA	70	G	C
3032	TGCAGGCGGTTCTTTGGAGGTGAAGAAAAGCTGCAGCCTGTTGTACAGTACAAACCTCAGAGATCCTACAATCGAT	6	C	A
3034	TGCAGGTCCTTTTTAATGCACATTTCCAAGAAAGGCACATACAGGCTACATAATGCTGATATTGAGATACAGAAGT	71	G	T
3039	TGCAGGTTGAACTGCACTCACTGATATTTTTCATATAAACAATGGATCCGATAGCCAATGTAATGTTAAAGTTGTC	17	T	C
3044	TGCAGGGCATTACTGGTGGCATCAGTGTTTCTTGTACACAAAAGTTATTTGCAAACACTACTAGTATTTACATGGA	8	A	C
3045	TGCAGGAAAATCAAGTGAGAAAAAGCCCCTATTCCTGAATCATGGCAAACTCTCAAGGAATTCTTCATTGGGTATC	72	C	T
3050	TGCAGGGCCTTTATGGCCTCTGCATTGATTATACCCAGAAAGTCATTCTCTTCCAGGGGAACTCCATCTTCCTCCT	23	G	A
3052	TGCAGGTCTAATCAGCCCGAAAACACCTGTGTGCAGGCTCTCCACCGCTATTTGTAAAAGCTCATCCTTTCAACAG	17	C	T
3052	TGCAGGTCTAATCAGCCCGAAAACACCTGTGTGCAGGCTCTCCACCGCTATTTGTAAAAGCTCATCCTTTCAACAG	37	C	A
3053	TGCAGGTCTTAGCTTTTTTTCTTATGTCATGTTACTTTCATGTCCTGTGCTTCATTTGTATACTAAGCTTTTTTTC	33	A	G
3054	TGCAGGTTTTGTGTTTGACCTACTGTGCTTGCCTCTGCACAGGCTCTTTGGTGTAAAAGAAAAACAATAAATGTCT	7	T	G
3054	TGCAGGTTTTGTGTTTGACCTACTGTGCTTGCCTCTGCACAGGCTCTTTGGTGTAAAAGAAAAACAATAAATGTCT	66	A	G
3059	TGCAGGAAGCTCTTCTTGGTCTTCTTGGTTTCTCCCCCTCCCTGATGAACTGGATGGATGGGGCTGGTTTCACATG	13	T	C
3059	TGCAGGAAGCTCTTCTTGGTCTTCTTGGTTTCTCCCCCTCCCTGATGAACTGGATGGATGGGGCTGGTTTCACATG	23	C	T
3060	TGCAGGCGGCAGAACTGTCAGAGATGAGGGTAGACCACGGAAGAAAACTACACTTTCCCATGTCATCCAAACATCC	19	A	G
3060	TGCAGGCGGCAGAACTGTCAGAGATGAGGGTAGACCACGGAAGAAAACTACACTTTCCCATGTCATCCAAACATCC	43	G	A
3073	TGCAGGCTTTTGTCTTGTGATGCTGTTCAACCCGACCTGAAAGGAGGTCCCTCTCAGACAAAGAATAGTAATACTA	16	A	G
3073	TGCAGGCTTTTGTCTTGTGATGCTGTTCAACCCGACCTGAAAGGAGGTCCCTCTCAGACAAAGAATAGTAATACTA	50	C	T
3076	TGCAGGAAGCAACCCTGTAAATGGACTTTCACTCTCAGACAGCATCTTCTAACCTCAATGCATTAGAGACGCTAAG	49	C	T
3087	TGCAGGAAAGACAGTCTGCAGCATGTTCATCAGTGCAGATTTTCACCACCAAGCTCAAGAAGGTTTTCAACCACTC	45	C	A
3088	TGCAGGACAGGAGGCTTTGCCTGTGAGCTGGGAACTGATGCAAGCAACACAGGATCACTCAGAGGGAAAGGAGTAG	29	G	T
3100	TGCAGGCACAGTACTTGCCAGGATTACATACAGTCCAGATGCAAGACTTTGCTGGTAGCACAGATGCACAGAGCCA	24	T	C
3100	TGCAGGCACAGTACTTGCCAGGATTACATACAGTCCAGATGCAAGACTTTGCTGGTAGCACAGATGCACAGAGCCA	31	A	G
3104	TGCAGGCCCTCAGGAAGATCAACACAACAGACGTGTCAGCGCTCTTCTGTTGTAACAAGGCCTTCGTCTTCCTGCT	31	C	T
3105	TGCAGGTACAGGTAGTTGGTGAGGATCCACAGCAGGCCAAAGGGAGCCACCTTGGTGAAAAACACCTTGGGTGTTA	29	C	A
3106	TGCAGGGACACTACCTCTAGGAATTGTCCCCAGAGTGCCATGAGCAGAGAGCAGAGCTGAGCCAGGTTCATGTTTA	14	C	T
3115	TGCAGGAAACATTGCAGACGTGTCAGATAGATGACATGCACGTTACATAGAGAATACACATAAATCACTGTCATGT	34	G	C
3116	TGCAGGGTGATATTGGTTTGACTGGTCCTCCTGGGCAACTAGGTCCTCCAGTAAGTGAGATTATTTATTTATTTAT	26	T	C
3119	TGCAGGTATTATAATTAAGTAATGTTACTAATCTGCTTCAATTGAAAGAAAAAATCAGTCATTTCCATATAGAAAA	67	T	C
3120	TGCAGGATAGCACTTCGCCAAATAAAGCTTTTCAATTGTTAATACTTAATGCACGTCAACTCTGATAATAAATATA	15	C	T
3120	TGCAGGATAGCACTTCGCCAAATAAAGCTTTTCAATTGTTAATACTTAATGCACGTCAACTCTGATAATAAATATA	26	C	G
3131	TGCAGGAGCTCGAGGGCAAACTGCAGGTCCTCCGGCGCAAGGGGAGACACCTGGAAATTGCAGAGAGGAACTGCTG	7	G	T
3132	TGCAGGTTGTGTCTGTCCCTTGATGAAAGGGGACGTCCGTCATTACACTGGCGGGAAGACCAACAAACAGCCAAAT	65	A	G
3142	TGCAGGAATGGTGTTACATGGGTAATCAACTGTGCCCCATTTCTGCCGCACTTTCTATAGTCCTTTGAATTACAAC	37	C	T
3149	TGCAGGGCTCCCTTCTTCTTTAGACCAACACTTTTTGTCGCCCAGCACTCAGTTAGAAATGAGTCACTTCTGGTCG	75	G	A
3152	TGCAGGCTCCGCTCCAGAACAGCTCCAGGAAATGTTTAAATGGATAGACATCTTGTGACTCAGACATGGCATATAG	9	C	T
43729	TGCAGGTTTGGGATGCCCCAGTAGCTCACCTGGTAGAGCTGGTGCCCCATGTACTATCAGGTTGAGTCCATACCAC	62	T	A
3157	TGCAGGAGAAACTGGCTAAGAAACTATGGTGGCCAAGAAACTCACAAAAACCTCTAAAGGCCCTATTTACAGCCAG	69	T	C
3159	TGCAGGGCATCCCAACTCCTCTATCTCTCCTTCTGCTTGGTCTAACCAACCCTCAAACTCTTCACAGTCATTCTGG	33	T	C
3172	TGCAGGAGAGTGAAGAAATTGTTTTGGTAACTCTTTAGATTCAATATTAACCCTGGTTATTATACACAAATAGTCC	52	C	T
3172	TGCAGGAGAGTGAAGAAATTGTTTTGGTAACTCTTTAGATTCAATATTAACCCTGGTTATTATACACAAATAGTCC	75	C	A
3173	TGCAGGTCTACCATCCTAGATCATCAGTAAAGTGCATCTGAAGTGGATATCTGAGTGTCAGTTTGTAACAACATTG	7	A	C
3180	TGCAGGAAAGACGCCCCTGCCTCTTTCCTGTTCTGATTTATTTCTTAATTCAAACAGAAAGACGCTAGAAAAGAAA	9	A	G
3180	TGCAGGAAAGACGCCCCTGCCTCTTTCCTGTTCTGATTTATTTCTTAATTCAAACAGAAAGACGCTAGAAAAGAAA	11	C	G
3188	TGCAGGCGGTGGATGAATGTGTGTGTCTTTTCTCCACCTCAGGATCAACATGTACTCGGAGGGAGTGATAGATCTC	9	T	G
3188	TGCAGGCGGTGGATGAATGTGTGTGTCTTTTCTCCACCTCAGGATCAACATGTACTCGGAGGGAGTGATAGATCTC	66	G	A
3208	TGCAGGGCTATTTATCCATTTAGATTTTGGTGAAAGTTGCTGTTGTTGTGTTTTGGATGTCTGTTCTCTCAAATAT	33	A	G
3208	TGCAGGGCTATTTATCCATTTAGATTTTGGTGAAAGTTGCTGTTGTTGTGTTTTGGATGTCTGTTCTCTCAAATAT	70	A	G
3211	TGCAGGAGCTGCACCCTGCAGCAGAGGTACTGTAGCACAGGAGGGTGTTTAGGCATGCTGGGCTAAAAACAACATG	31	A	G
3212	TGCAGGAAACCCAGCATTTAATCAGACCTCGTACGCATGTTGTGTCAAAGAAAAAGTATGCACAGGGACTCTGCTG	50	A	G
3212	TGCAGGAAACCCAGCATTTAATCAGACCTCGTACGCATGTTGTGTCAAAGAAAAAGTATGCACAGGGACTCTGCTG	57	T	A
3213	TGCAGGTGGTCTTTAAGTTGAACTACATCCCCCATGAGACCCTTCGAGCACTGCTGGTGGTGCTGAAGCAGAGCTG	17	A	T
3213	TGCAGGTGGTCTTTAAGTTGAACTACATCCCCCATGAGACCCTTCGAGCACTGCTGGTGGTGCTGAAGCAGAGCTG	58	T	G
3215	TGCAGGTCTATGAGCCGCAAATCAGCTCCATACTGCATCATTTGGTGTATTATATAGATGTTCCCTTGCCTGATGG	11	G	A
3216	TGCAGGGTTGTATTCCTCTTCAGGGCAGTCAGGTAAATGAGCTGCCTGCCAATCAGGACGAGCCCGGTCGCCACCT	41	T	C
3220	TGCAGGATGCTTGCAAAATAGGCCCCGTCATAGACCATTGGGATTCTCAGAATAACACAGGGATGAATTCCAGCTT	75	T	C
3221	TGCAGGGTAATAACTCTCAGCCCTCTTGACCTCAGTTGCAGTGGGAGGGTCACACTTAAAACCTCTTCAAACCTAA	60	T	A
43736	TGCAGGAGGAGGCCTGAGTGCAGCAGAGAAAGGCTTGTCAGTTGCCTCCAGTGTGTGTGTGTGTGTGTGTGTGTGT	58	A	G
43736	TGCAGGAGGAGGCCTGAGTGCAGCAGAGAAAGGCTTGTCAGTTGCCTCCAGTGTGTGTGTGTGTGTGTGTGTGTGT	74	G	T
3225	TGCAGGGGGGATATTTAGTGGAAAGAATATGTGTGTGCATGAATGTAAAAGCAGAAATGCACACGCAAACACATCT	35	T	C
3241	TGCAGGATTCTTTGCAGAAGTGGGGCCGTTAGGTCAGGTAACCTCTTGGCAAATTACTATAAAACCACTGCAAGTT	8	C	T
3241	TGCAGGATTCTTTGCAGAAGTGGGGCCGTTAGGTCAGGTAACCTCTTGGCAAATTACTATAAAACCACTGCAAGTT	39	G	A
3242	TGCAGGGAGCAAAAGGGGTATTCACTGCACAAGAGTCTTGTTTTCATACTTTTATATTAAAATTACTAAATCATTC	37	T	A
3244	TGCAGGATGACGTCATTTGTTTGTGCCCTCTCAATAGTTACAAATCGCCATTGCAAAAATAAAACCCATTTTCTGA	10	C	T
3244	TGCAGGATGACGTCATTTGTTTGTGCCCTCTCAATAGTTACAAATCGCCATTGCAAAAATAAAACCCATTTTCTGA	17	T	G
1537	TGCAGGCTTCACTCCAAGCCCTTCAAGCTACAGAAGCCCTGTCCTCCTCTGTCATATCTCTCTTCTTGGTGAGCAG	18	C	T
1540	TGCAGGTGGCAACGTTAACTGCTGAACTACAGTAAGTCGCATAGGTTTGCACTTTTCACGAGTTAATAAACGAAAT	46	T	C
1540	TGCAGGTGGCAACGTTAACTGCTGAACTACAGTAAGTCGCATAGGTTTGCACTTTTCACGAGTTAATAAACGAAAT	70	T	C
1549	TGCAGGGATCCCCACAATAAGCCAGAGGTAAGAAAACAGCTTATTAATGCACCTTTTGTAGGAGGTGTGAGTGCAA	47	C	T
1559	TGCAGGCAAAAGGTCAACAGCCAAGGCCCAGGCACAGTCAGGCCGAAGCCCCCATGGAAGAGGGGTTAGCGGGCCT	16	A	T
1559	TGCAGGCAAAAGGTCAACAGCCAAGGCCCAGGCACAGTCAGGCCGAAGCCCCCATGGAAGAGGGGTTAGCGGGCCT	30	G	A
1561	TGCAGGAGGGCAGAGCAGGGCTTTGGTTCTCATGTCACCAAATCAGAATGCAGCTATAAAAATCCCAGTGACATGA	17	G	A
1561	TGCAGGAGGGCAGAGCAGGGCTTTGGTTCTCATGTCACCAAATCAGAATGCAGCTATAAAAATCCCAGTGACATGA	62	T	C
1562	TGCAGGGTGCTTTATCACGATCTGAACTGGCCTCCAAGAGGTCCTGCAGAGACACCTTTGTGTTGTAGCTCGACCC	54	C	G
1568	TGCAGGATTCGTGACCCACACTGATCATTAATGAAATTTTGCGGTAGAACGTTTGTATTTTTCTGTAAATAACTAC	50	G	T
43545	TGCAGGAACTCATTTATCAGGTTGATCCTGCTTAGTCATCATGCAGCGCATCATGTCTAAGACCTTAAAGATTGAC	33	A	C
1579	TGCAGGGAAGGACCGTTTTCCAACAGCACAGATTTACACAACATGACAGCGAGCTGCCTGCAGCCTTTGCCTGACT	10	G	A
1582	TGCAGGACCCTCTGGTTCAGTGATGGAGCTGCGTTTCTTTAAGGGCCTCGGGGCATTGTAGAGCTTCTTTCTCAGG	12	T	A
1583	TGCAGGGCCCAACATTCAGAAACTCCTCTACCAGAAGACCACACTGGCAGCTATGGAGACCACTGTGATAGCACCA	68	T	C
1584	TGCAGGATATAAGGAGCGCGTTTTCGTTCTCTCACCTGAGCGTCCCTGACCAGGTCATCACTGCTCTGGTTTTTGC	8	A	G
1584	TGCAGGATATAAGGAGCGCGTTTTCGTTCTCTCACCTGAGCGTCCCTGACCAGGTCATCACTGCTCTGGTTTTTGC	40	C	T
1599	TGCAGGAGGATTGATGGGTACCTCAGAACAGGCCGAGCACTGGCTGTGCGTTGAGTTTTGATAGGGCAGAGTGGGC	34	G	A
1599	TGCAGGAGGATTGATGGGTACCTCAGAACAGGCCGAGCACTGGCTGTGCGTTGAGTTTTGATAGGGCAGAGTGGGC	49	A	G
1605	TGCAGGCTGTCGAAGGTGCCTTGCCTCTCCCGTTCCATCCCCGACGAGCTGCTTTCTCTCCGTCGGTTCTTCCAGG	41	A	C
1607	TGCAGGATAACGGAGATGAACTCCTCCTGCCCTAAGGCACACCAAACAACAGAGGAGGGTGAGGTATACCCTGTTG	53	G	A
1685	TGCAGGTCGTGGAATGTTGGAACGCTGCAGGTGATAGAAAAGCTTTTAGATAGAAAAATAGATTCATACATATTAA	17	T	G
1685	TGCAGGTCGTGGAATGTTGGAACGCTGCAGGTGATAGAAAAGCTTTTAGATAGAAAAATAGATTCATACATATTAA	42	C	G
1693	TGCAGGTTCAGTAAAATCTTAATGTGTGTTGTACTTTGTTTCATTAATCCTCATTTTCCCTGTCTTTCACACTGTC	12	A	C
1693	TGCAGGTTCAGTAAAATCTTAATGTGTGTTGTACTTTGTTTCATTAATCCTCATTTTCCCTGTCTTTCACACTGTC	41	C	A
1708	TGCAGGTGGCGCTCCTCCAACTCCCACATGGCTGCCTCTCGAGCTACAAAACACACACACACACACACACACACAC	75	C	A
1711	TGCAGGATACCTCTGTTTCCTTCCAGCTTTATGGCTCAGGTTTTAAAATGTGTGTGTGTGAGGACAAAAAGGGCAC	58	T	G
1718	TGCAGGATAATCATAAAACAACCAACACTGTAAGTTGTATTTTTTTTTTACCTTTTTCATCCATTGATGCAGGCAT	10	T	G
1720	TGCAGGTTGGGCCAGTATCACTAAAAGTTGGCAGTAGCTCCATCACAAGGGTCAACAGGCAAATTAAAGTTCTCTT	20	G	C
1721	TGCAGGAGTCCAGTAATTCTCCACTTGCATCAAAATGTATATTTTCTACATGTTGCATCAGTGCCTCTCATTTACT	62	A	G
1735	TGCAGGCTTTTGCACTATTACCGCCTGCTCCTGCAAAAGCACCTTCCCATTCGTCGTGTTCCCACTGAGATTTTGA	12	C	G
1742	TGCAGGAAAGTGCTTTTGTCTGTACCCAGAGGACAGACAGCTTCCTGTTGAGACACGCCCACATATTGTGGCGTCT	57	C	G
1742	TGCAGGAAAGTGCTTTTGTCTGTACCCAGAGGACAGACAGCTTCCTGTTGAGACACGCCCACATATTGTGGCGTCT	71	C	T
1752	TGCAGGGTCCCACTGATGCAGACTGGCATCCAGAGCAGGGCTGCTCTTGAAGGGCTCCACAGTAATGATGGCACCC	58	A	T
1755	TGCAGGCTCTCCAAAGTGACTACACTGAGACGAGTGACAGCTACTGGAAGCTTGCCGAAATTCTGACTTTACAAGG	25	T	A
1755	TGCAGGCTCTCCAAAGTGACTACACTGAGACGAGTGACAGCTACTGGAAGCTTGCCGAAATTCTGACTTTACAAGG	75	G	A
1768	TGCAGGGAGGTTGGGGAGCTTGATGTCAGAGTACTTATCAATACAGAATTAAAGGCTCAAGGCAGAAACAACCAGA	10	T	A
1768	TGCAGGGAGGTTGGGGAGCTTGATGTCAGAGTACTTATCAATACAGAATTAAAGGCTCAAGGCAGAAACAACCAGA	54	T	G
1770	TGCAGGCTGATGAGTAAATCAGGTGATCATTAAAGGAGGGCGACAAGAGGACAGATGAGGCAAGGAAAAGGACAAG	9	A	G
1771	TGCAGGTACTCCGGCAGTGGAGGACAGGTAACGTGAGACTCAAAGATTCGCTGCATTAGTTCTGCTTAGCTAACCG	33	C	T
1778	TGCAGGTGAACAAACCCTACAGAGGTCATCAGGAAAGGTTACTGGGTAATCCATCTGAGTAACGGTCTGCAGGTAG	30	A	G
1790	TGCAGGTTGTACATGAAAACCTCTTGGTACTGTGGCAGCAGGGTGAGCATCACAGTCAGCCCATTGAGAACCAGCA	27	T	G
1790	TGCAGGTTGTACATGAAAACCTCTTGGTACTGTGGCAGCAGGGTGAGCATCACAGTCAGCCCATTGAGAACCAGCA	38	C	G
1792	TGCAGGCAGTTCCTCCACCTCATAGTCAAACAGAAACTGGAAAGCCTGAGCCAGCAGGAAGTCCATCAGTGCAGAG	68	G	A
1800	TGCAGGATAATTAACCCCGGTGTGGCCGCAGACGTCAGATGGCTCGGACTCGGACTGCTTCTGCTCAGCAATGTGC	7	T	G
1801	TGCAGGCGGCTCAACAAAAAGCTCATCTCATTGGATTTACAGAGAGAAAGTATCGGTGCTCTCTGGCTCAACAGCA	23	C	G
1812	TGCAGGTAAATATACCGGCTTTGTGAGAGCCAGTGCTAAGCTGTGCTCTGAATCCTTTGGGACTCTGAGAGCACAG	17	G	T
1812	TGCAGGTAAATATACCGGCTTTGTGAGAGCCAGTGCTAAGCTGTGCTCTGAATCCTTTGGGACTCTGAGAGCACAG	39	A	G
1821	TGCAGGTTTTTGGCTTCTCTGCGGGTGTTCCACCTGACAACAAAACCAAAGATAGAGAAGTTAACAAGGTAGTGCA	11	G	T
1843	TGCAGGACACCTTTCCTTGAGGATCAGAATTAAGTGTCAATTCTACTAGAAATCCTGGGGGTTGACTGGAGTGCCT	34	T	G
1843	TGCAGGACACCTTTCCTTGAGGATCAGAATTAAGTGTCAATTCTACTAGAAATCCTGGGGGTTGACTGGAGTGCCT	36	T	G
1849	TGCAGGTTGCTGGTGTGTTTGATGGATGCATTTTGCTTTCTATTTAGTTATTTAGAGATACACTTTTGCACTATTT	32	T	A
1854	TGCAGGGGCTGCAATTTATTCACAGATACTCAGTAATTTTACTTATTCAGATTCAGAGAGTCTCTCTGGTACTATC	73	A	G
1868	TGCAGGTTTCCATTTCATTTTAAAACATACATTTAGAACAAAGCAGGTAAAAACAAAGCCATCTGGCCACAGTTAG	57	G	A
1880	TGCAGGATGTGTGGAGGGCTGTGCAGCATATAAAACATCTGGGCGGCACTGCTGAGTTTTAAATTCTCTATTTTTA	15	G	T
1882	TGCAGGAGACGCGCCTGGCAAAGTGACCTGCGAACCAACTGTGACCACCATCAACGACTCTGAGGAGTCACCGTGG	43	A	C
1882	TGCAGGAGACGCGCCTGGCAAAGTGACCTGCGAACCAACTGTGACCACCATCAACGACTCTGAGGAGTCACCGTGG	55	G	A
1889	TGCAGGAAACACAGCAGGTCAAGAACACTAAAACTGGACTCCTCAAAAATCCGCCACTTCCCACTGTAAAGAGATG	34	T	G
1889	TGCAGGAAACACAGCAGGTCAAGAACACTAAAACTGGACTCCTCAAAAATCCGCCACTTCCCACTGTAAAGAGATG	47	A	T
1890	TGCAGGACTACAGTTAGCAGTCGGTTAGCTTACTCTGCTCACTAATTAACAGATTATGTGCTGATGAAGACTGAAT	63	A	G
1902	TGCAGGTAGACTTTCACACCCACTCCAAAGCCACTGACCAGTGAGTGTAAATTGCTTTGCCTCCACAGTTTGTGTT	29	G	A
1909	TGCAGGGTCCCACGTTGGCCTCAAGTCGCTGTGGCTACAATGGGGGAAAAAAAGCTCTTGGGCTTGATTGTGTTAT	46	A	G
1911	TGCAGGTAACATTTCAGTTTAAAACAGAACCTCTGTAGATGACAGGTAGTCAGTGTCATGCTCTAGGACAAGGAAT	11	A	T
1911	TGCAGGTAACATTTCAGTTTAAAACAGAACCTCTGTAGATGACAGGTAGTCAGTGTCATGCTCTAGGACAAGGAAT	13	T	C
1917	TGCAGGTAGAAGGTATGTATCATAGCACAGAGATCTAGCATCATGGCTCTTCCTCTTCTCCTTTTTTCTATCTCTT	67	C	A
1917	TGCAGGTAGAAGGTATGTATCATAGCACAGAGATCTAGCATCATGGCTCTTCCTCTTCTCCTTTTTTCTATCTCTT	71	C	A
1926	TGCAGGCACCTACATTACACTTTAAACACATTATCCCCAAATTATATTATTTCATAGTCTGGCTTATTCTTTAATC	20	T	C
1937	TGCAGGGAACATTAAGTTAGTCTGATGAGGTACCGCATTACAGCCTCTGGTACCAGACTGCCTTAAAGATTGTAAC	33	C	T
1941	TGCAGGAGACAATCACCTCATAGCAAACAGCCCCACGGGAGATGTAGACACACAGCACAGTCAGGAAGACACACAA	33	C	T
1967	TGCAGGATTTTCATTTTTTCTTACTATTTTTTCCAGTTGTTTTTATATCAAATAAACTACCCCTTCATATGCATTT	11	C	T
1967	TGCAGGATTTTCATTTTTTCTTACTATTTTTTCCAGTTGTTTTTATATCAAATAAACTACCCCTTCATATGCATTT	65	C	A
1969	TGCAGGATTCTGGTCATTCATAGAGGCATTGTTCAAGCCTAATCATGTACGGTTACTTTGTTGTAAATCTAATGGG	34	C	A
1969	TGCAGGATTCTGGTCATTCATAGAGGCATTGTTCAAGCCTAATCATGTACGGTTACTTTGTTGTAAATCTAATGGG	49	T	C
1971	TGCAGGGGACAGGAGAGGAGAGATTAGACCTTGAAGTTGGTAGACTGACCAGTGGTTTTATTTCTGCATACTAGCA	45	G	T
1976	TGCAGGTAACTGCTGCTGCTATTACTCCTGTTGCCTGTAGGTGGCGCCGCGAACTTCTGGCGCTGCGGTTTCGCCA	36	G	A
1976	TGCAGGTAACTGCTGCTGCTATTACTCCTGTTGCCTGTAGGTGGCGCCGCGAACTTCTGGCGCTGCGGTTTCGCCA	47	G	C
1979	TGCAGGACTAATGCATTGAATACCTAATTTGTTTATTGTATAATACAATTACAATTACTTGGCAATAAACCCAATT	31	T	G
1984	TGCAGGTTGCAGCTTTGAGTTTCCAGTTGTTTGAGCTGGCTCCTCAGGGCCGCCTTCTCAGCCTGCAGCGTGGCAT	56	T	C
1986	TGCAGGCCTGATAAAACACACACATATACACAACTCAACACACCCTGGTTCTGACACATGACATTACGCTACTCAT	50	C	G
1987	TGCAGGTGGTTAAACACCACCTACTGTTTTCCAACCAGTTCATGTTAAGTGAAACTGTCTGTTAGCCTTCTAGCCA	28	T	C
1988	TGCAGGGACAGTCAACTATGGGAAATGTCAAAAGTTAGAATTTTTGTCTTCTTTTTTCTACTCGGCACTTTTCACA	28	C	A
43586	TGCAGGAAAACACAGGAAGGAATTAAAACACTACCCTAAAACTGACCCCAAACCTCTGACCCACAGGGCTAAGCTG	20	A	G
43586	TGCAGGAAAACACAGGAAGGAATTAAAACACTACCCTAAAACTGACCCCAAACCTCTGACCCACAGGGCTAAGCTG	57	G	T
1995	TGCAGGAATGAACTTGATTGCATTTTAGGCACAATATGGCCAAATGCAATGTTGAAATCGAAGAAGAAGCATTTTT	37	G	T
1995	TGCAGGAATGAACTTGATTGCATTTTAGGCACAATATGGCCAAATGCAATGTTGAAATCGAAGAAGAAGCATTTTT	39	A	C
2001	TGCAGGGTTTTTGCAATTTTCATTATATATATATATAAAAAAAAAATAAAAAGATTAAAGGTCAGAGGTTAAAGGA	42	A	T
2001	TGCAGGGTTTTTGCAATTTTCATTATATATATATATAAAAAAAAAATAAAAAGATTAAAGGTCAGAGGTTAAAGGA	69	T	C
2006	TGCAGGAGTGTGCGGGGAAACAGCAGGTTACATTTACTACTGATTACATAAGGTCATTGGAAGTCTTAATTGAAAA	12	C	T
2006	TGCAGGAGTGTGCGGGGAAACAGCAGGTTACATTTACTACTGATTACATAAGGTCATTGGAAGTCTTAATTGAAAA	18	A	G
2007	TGCAGGTGATGATTCAGAACGAGATACCAGAATCAGACATAAAGAGTGAACGAGATCAGCCAAGTAAAGGTATGTT	51	G	A
2019	TGCAGGTCCTGAGGAGGAAGGGGAGGGCTCAAAACAAAAATTATTTATTCCACTTGTCCTCACTGTCCTTCCTGCC	36	A	C
2022	TGCAGGGTGGGAGAGGAGAGCTTCAGATAAGTTCAACATCACTGTCAGAAAAATCATTTTCTTCGAGAGTTTGCAT	54	C	T
2023	TGCAGGCAGAGGATGTTTGCCCAAGGGCATTTAGATGTTAACAGTATGTCCACATTAAGCTGGCTACAATTAAAAC	52	C	G
2023	TGCAGGCAGAGGATGTTTGCCCAAGGGCATTTAGATGTTAACAGTATGTCCACATTAAGCTGGCTACAATTAAAAC	66	C	A
2027	TGCAGGAGGTTGATAGCGTTGTTAATTGTCCAGGTGCTGAGGTTTTCTGGGTTTCCAAACTCTCTTTCCGGCTTGT	61	C	G
2033	TGCAGGTATATTGTTTGATTCAGGGTGTGGCAAATTCTTTACATGTGGTCAGGTTGGTTGCTAAGCTAATAAAATG	36	C	T
2039	TGCAGGAAACCCGACCCACAGGATTTCAACTTTTTCAGAAATCTCTCGGACTGTCAACCAAACAGATGGGTTTGGA	11	T	C
2040	TGCAGGCCAGTAATCACTCAGGTTTTTTTGGTGTCAATCCAGATCTGGGATTAAGTCCACCAGATGATTCATTTTG	7	C	A
2044	TGCAGGGTCAGTGCCAGTGCCAGTAAATGAGATTTGGGTAATTTTCTTTCCATTAATTAAGCTCAGATTTTCAAAA	23	T	C
2044	TGCAGGGTCAGTGCCAGTGCCAGTAAATGAGATTTGGGTAATTTTCTTTCCATTAATTAAGCTCAGATTTTCAAAA	49	C	T
2047	TGCAGGCTTATGTAACGGTGTCAAAGGGAGGGCAACTCTATACATCTGTGTATTTTTCTGTGTGTATTAATGAGTG	41	A	G
2067	TGCAGGAAGCCCCTATGAAGCACAGCCTTTTTCCTGATGACATCAAAGCGGATGAAGCAAGCCGCAGAGGGAAAAT	49	G	T
2067	TGCAGGAAGCCCCTATGAAGCACAGCCTTTTTCCTGATGACATCAAAGCGGATGAAGCAAGCCGCAGAGGGAAAAT	63	G	C
2075	TGCAGGTGGGGCTTATGAAAGGATAGCAGCATCCGCAGCAGACGACTGTAGCGGTCGCAGTGTAGGTTTCGGCTGA	54	T	C
2096	TGCAGGTTTTGCCTCTGGTTACTCACTCTCTCAACCTCTCTGCAGTCTATTTTCTTCCCACGTTTGCATACATGTG	56	C	T
2111	TGCAGGTCTGTTACCCTGCTCATTTGCATTTTTACCACATTGCAAAAATCAGATTTTACAGTACAGCGCATTAGAG	43	C	A
2111	TGCAGGTCTGTTACCCTGCTCATTTGCATTTTTACCACATTGCAAAAATCAGATTTTACAGTACAGCGCATTAGAG	59	A	G
2112	TGCAGGGTTTGTGACACATTAACCTTCAACATGTCGAACTCTCCACAAACCAAATCATATTAGGAACGCCGTGACT	28	A	G
2112	TGCAGGGTTTGTGACACATTAACCTTCAACATGTCGAACTCTCCACAAACCAAATCATATTAGGAACGCCGTGACT	58	A	G
2133	TGCAGGTCTTCGGAGGGGACCGGTCTCTCCAGCACCAGGATCAGCTCCTGGCCCAGGTCGTACCAGTCCAGCAGGG	51	C	T
2134	TGCAGGACTACATCGACGACAACGGAGGCTGCCTGCCGGAGGAAGAGGCCAAGGTGAGCTGGAGGATCACATTAAG	29	T	A
2139	TGCAGGGTGTGAGGACTGTTTGTCATACCATTGCTCTTTCATTGCACAGTTCCAACTGCGTGAAACGGCCTTCTCA	49	T	C
2139	TGCAGGGTGTGAGGACTGTTTGTCATACCATTGCTCTTTCATTGCACAGTTCCAACTGCGTGAAACGGCCTTCTCA	54	A	C
2140	TGCAGGACCCGGTGAGTATATGTATGATAACTTTTCTTCTTTCTTTTGATCTACAGACACCAGTTGTTGCCAGAGG	10	G	A
2147	TGCAGGCTGCCGAATGAGAGCTTCCTACTTTGTCAAATCCACAGACAGTGTCTGCATGCCTTGGCCCAGTCCCAGA	7	T	C
2148	TGCAGGGACAGATGACAACATTTTCAAATGGACAAAATCTACCTGGTGGGACAGTCACTGTTGGCTCACCTGCAAC	8	C	G
2148	TGCAGGGACAGATGACAACATTTTCAAATGGACAAAATCTACCTGGTGGGACAGTCACTGTTGGCTCACCTGCAAC	75	C	G
2152	TGCAGGCCACAGACACACTGCTGGCTGCCTGGTGCAGCCCCGCCCCAATAAGTCTGCATCTGTCCAACACCTGGAC	37	C	G
2152	TGCAGGCCACAGACACACTGCTGGCTGCCTGGTGCAGCCCCGCCCCAATAAGTCTGCATCTGTCCAACACCTGGAC	74	A	C
2157	TGCAGGTTGCTGTTTCCTTGGTGTGTTTGATGGCAAAAGCTGTGAGCAAACACACCTGCTGTGTTCCTTCACTTCA	22	G	A
2160	TGCAGGGTTGTTTCATAAGAACACTGAAGTAAACGTGCATTCATACTAAAATTCTGTTATTGCCAATTATGGCTTT	24	G	T
2165	TGCAGGCCAGTCACTCACTTTAGATGCTTTGTGATCACACATCACACCACATATGACTCACATACTGTAGGCCAAG	63	G	A
2172	TGCAGGTAGAATAAAGGCAGGATATATAAAGGCAGCTGGAGGAGAATTTGAGATGTTACACAATTTCTTCCAAGGT	9	A	G
2172	TGCAGGTAGAATAAAGGCAGGATATATAAAGGCAGCTGGAGGAGAATTTGAGATGTTACACAATTTCTTCCAAGGT	15	G	T
2183	TGCAGGTCAACGCCACAAACGGTTTTAAGAACAAAATTTTCATGTTATTAGACGCATAGAACATCTTAGATGCTTA	34	A	C
2185	TGCAGGCACCTAGTTAGTTGGTCTATCTCATTGGTCAGCCATTCTGCTCCTTAATCAGCATATTGTCATTGCCAGT	30	T	C
2185	TGCAGGCACCTAGTTAGTTGGTCTATCTCATTGGTCAGCCATTCTGCTCCTTAATCAGCATATTGTCATTGCCAGT	58	C	T
2191	TGCAGGAGGGGGTAGACAAATGCAACAGTTGCTGCTTGCTCATTGGCTGAGAGCAGCATCCAACCGCTGCCAGAAC	65	G	A
2199	TGCAGGATGTTTGTGTATGTTTATGTGTTACTTTAATGGTACATGCATACGGGAGATAACGCAGATAACACTTGAT	50	A	G
2199	TGCAGGATGTTTGTGTATGTTTATGTGTTACTTTAATGGTACATGCATACGGGAGATAACGCAGATAACACTTGAT	51	G	A
2201	TGCAGGCAGGGAGGACCTGGCTAGCATCAACAGCGTTCAATAATTCATATTACACAGGCCTTATTACATACAGTTC	53	G	A
2201	TGCAGGCAGGGAGGACCTGGCTAGCATCAACAGCGTTCAATAATTCATATTACACAGGCCTTATTACATACAGTTC	74	T	A
2207	TGCAGGATCACGATGAAGAAGGATCTAATGTGACGACACAGATTTACAGTACATTGAAACAAAGCAGAACTAATTA	11	G	A
2210	TGCAGGCGCCAAATACAGAAGTAATGTCTTATTACACTCCCGTCTCCCACCAACACCCTCTGCAGTGAGTTAGTAT	15	C	A
2214	TGCAGGGTGAGAAAATAGGCTACCTGAAGGCATCTCTCTCCCACTCTTTTCCTCCCACCTCGTCTTCTTGTGCTGC	61	G	A
2219	TGCAGGATTCACTCTTCGCTTTATCAGTATGACTCAGAACCCAAACTATTACTTTTCATCAATCTATCCCTGAGTG	16	T	C
2220	TGCAGGCAGAAATAATTGAAATGTGAGAATTGACTTCAGTTCACAGCATTTAAAACAATAAATAAATACATCACAT	22	G	T
2220	TGCAGGCAGAAATAATTGAAATGTGAGAATTGACTTCAGTTCACAGCATTTAAAACAATAAATAAATACATCACAT	54	T	A
2230	TGCAGGTAACAGACAGAGTGAACGTGGATAAACACACACTGAACATTTGAGTGAGAGTAAGACAAGCAGCACAGTG	61	A	T
2230	TGCAGGTAACAGACAGAGTGAACGTGGATAAACACACACTGAACATTTGAGTGAGAGTAAGACAAGCAGCACAGTG	71	C	A
2232	TGCAGGTTCCTGGAGCCAATTATCTCTGTTAGAGTACACAAATACAGAGAGGAGAGGAGCTTGGGTCTTCAGATGC	42	C	T
2233	TGCAGGGACGCTGTTTATCACTCTGGTTTCATCCTCAGCTATATCAGACCACTACGAGACGAGAAGCTGGCAGGAA	54	C	T
2234	TGCAGGAGCTTGGAAAGCAGTTAAATCTGTTCCAAATTAATTGTTAAACAAAAACAGGTTATCAAACAATATATAT	42	T	G
2234	TGCAGGAGCTTGGAAAGCAGTTAAATCTGTTCCAAATTAATTGTTAAACAAAAACAGGTTATCAAACAATATATAT	66	C	G
2242	TGCAGGCTATCAGAGTTTATGCTAACCTAAGCAGCTCTGTGCTGGTCTTTATTGTTTTTGGGGAAGTTGATTCTCC	26	C	G
2243	TGCAGGACCGTCTTCCCCTCAGTGGGAAATATTAAACAGTGGATGTCACAAACCAGAACCAGAACCCGACAGTGTT	36	G	C
2243	TGCAGGACCGTCTTCCCCTCAGTGGGAAATATTAAACAGTGGATGTCACAAACCAGAACCAGAACCCGACAGTGTT	66	C	A
2248	TGCAGGTATTCAAACCCAAAAGGCAACCGCTGAGCAGTGGTTTAACTTCTGCTGGTGCCCGACAGCTAAATATTGC	56	G	C
2248	TGCAGGTATTCAAACCCAAAAGGCAACCGCTGAGCAGTGGTTTAACTTCTGCTGGTGCCCGACAGCTAAATATTGC	74	G	C
2249	TGCAGGAGATATCTGTATTTCTGTTTTTATCTTTTCCAAAATTCCACTGCTGAAACAGCAATAGCAGCATCTTCAA	46	C	T
2252	TGCAGGTCACTGAAAGAAGATGTGGAAGGATTATATCTGTAAAATATGGATTGCAATCCTGTTTATCAGCAGGACT	23	G	A
2252	TGCAGGTCACTGAAAGAAGATGTGGAAGGATTATATCTGTAAAATATGGATTGCAATCCTGTTTATCAGCAGGACT	34	T	A
2256	TGCAGGCGGCGCTGCAGCAGCTATTTACATCATAAAGTTTGTGATAGAGAGGAGGGGAAACGTGTTTAAATATGGA	7	G	T
2266	TGCAGGCCTTTCTCTGACCTACACCATGCCAAGAAAACAGAGCCGGGATCACAACAGCGCTGCCAGATCTCCCCTC	36	G	A
2266	TGCAGGCCTTTCTCTGACCTACACCATGCCAAGAAAACAGAGCCGGGATCACAACAGCGCTGCCAGATCTCCCCTC	69	T	G
2268	TGCAGGACTTTGTACTGTCAGCAGCATCAAAGTACACACAACAAAGAGCAGTCCTTGGGAGCCTATGTTGCTTTTA	59	A	G
2269	TGCAGGAAATCCTCTGTTCTCCTCCCCTTTAACACTGAGAGGCCTTCAGTAGAATCAACCTGCCTTGATACAACAT	20	T	C
2269	TGCAGGAAATCCTCTGTTCTCCTCCCCTTTAACACTGAGAGGCCTTCAGTAGAATCAACCTGCCTTGATACAACAT	57	G	A
2272	TGCAGGGAGGCAAGCAGAGAAGTGTCCTTTAAACTGTGTGGTGCTAAATGTAATGATTGAGATTGACGTACTGATA	20	C	A
2272	TGCAGGGAGGCAAGCAGAGAAGTGTCCTTTAAACTGTGTGGTGCTAAATGTAATGATTGAGATTGACGTACTGATA	66	C	T
2275	TGCAGGCAGTGTCCCTCTGAGCTCACAGCAGACTCGTCTTCCTTGTCTCTCCATCCACTGCACCTCTTCCGAGTTG	35	G	A
2275	TGCAGGCAGTGTCCCTCTGAGCTCACAGCAGACTCGTCTTCCTTGTCTCTCCATCCACTGCACCTCTTCCGAGTTG	44	G	A
2276	TGCAGGGCTGAAGTGATCAGCCTGAAATATTGACTGGGAGGGGGGAGGAGGGTGGGAGAAATGAGGGCAACAGACA	29	T	A
2276	TGCAGGGCTGAAGTGATCAGCCTGAAATATTGACTGGGAGGGGGGAGGAGGGTGGGAGAAATGAGGGCAACAGACA	41	A	G
2296	TGCAGGAAAACATTGGTAAGAGTAAACAAGCAGAAACAAAAATTCTGGCCCAAACTCATGTTGTATTTAAAAAACA	29	G	A
2296	TGCAGGAAAACATTGGTAAGAGTAAACAAGCAGAAACAAAAATTCTGGCCCAAACTCATGTTGTATTTAAAAAACA	33	A	C
2299	TGCAGGAGTAATATTGGTTGAATTTTCCCCCTGTGTCTGTATGTGTTTCAGGCAGTGGCTTCGGTAAAAAAGGTAA	35	T	A
2299	TGCAGGAGTAATATTGGTTGAATTTTCCCCCTGTGTCTGTATGTGTTTCAGGCAGTGGCTTCGGTAAAAAAGGTAA	40	A	G
2300	TGCAGGAAAAGAACTTCTGTTCTGAAGCTTGAAAGGAAATTTTTTTCCACTGAGTGGTGGCAGGAATGAGGGAAAA	24	A	G
2300	TGCAGGAAAAGAACTTCTGTTCTGAAGCTTGAAAGGAAATTTTTTTCCACTGAGTGGTGGCAGGAATGAGGGAAAA	37	C	A
2301	TGCAGGGATGTTACTGTCTTGGTGTGACCATAGTTACAGTTGTGATGACAATTACAGTATGATCCAGTCCACTGTT	18	T	C
2308	TGCAGGGAAGTTTATTGTTGTCACTTCCCAAAAACAACTTAACTTTTGCGCAGCTGCATTTAGCAAGTCTATAGCA	25	T	C
2310	TGCAGGCCTTGTTTACAGTTTGATCAACAGCATTTACACAGAATATAAAAGGTGAAAGACAAACAGGGAAATGTGT	6	A	C
2310	TGCAGGCCTTGTTTACAGTTTGATCAACAGCATTTACACAGAATATAAAAGGTGAAAGACAAACAGGGAAATGTGT	9	C	T
2311	TGCAGGCTATTACAGGATGTTACACAGGTTAATGGAAGATTGGTACTGTCTACTGAAGCTAATGAAGGACAATGAA	42	G	T
2313	TGCAGGACACAAGATGTCTTCTACGTCACTGTAAAGTCCAGTCTCAGTGGATCTGCACTGGAGCCTTCAAGTTTCT	28	C	A
2313	TGCAGGACACAAGATGTCTTCTACGTCACTGTAAAGTCCAGTCTCAGTGGATCTGCACTGGAGCCTTCAAGTTTCT	40	T	G
2329	TGCAGGAGCCAAAACTAATATGGCGGGGGCGGGATGTTACTCAAATGCATGAGGAAGCAGGCGGTCTGCATCAGTG	23	C	T
2331	TGCAGGTTTTCCAATTGATACTGGATGCAATCATTATTAAGTCACAACAGTTATTACAGCATCAATGAGCATTTTC	49	G	A
2338	TGCAGGGGATATGAATGTCAATCCATCCAATAGTATGAGATATTTAAGTCTGGATCAAAGTGGTGGACTGACCAAC	19	A	G
2350	TGCAGGGATACAAAGCCAATCCAGAGAGAGTGTGCTGGAGCTATCACCTGGAGAGTAATGAATTTCTCCACTATAG	36	A	G
2352	TGCAGGATGGAGAACTCTGAATAAATACGAAAAGAGAGCACAGGGAGAAACTATAGATTTTTTTAAGAAGAAAAAA	66	G	A
2352	TGCAGGATGGAGAACTCTGAATAAATACGAAAAGAGAGCACAGGGAGAAACTATAGATTTTTTTAAGAAGAAAAAA	67	A	T
2359	TGCAGGCTACCTCATAGCATTTTTAAAACTCCTGTTTGGGTACCACGGTGGACCAGGTTTGAGCACAGCCCAAGGC	13	A	G
2360	TGCAGGTCTGAAGGAGGACAGCTGCAGGGGAGAGGAGAGGAAATGTGACCAAACCTGAACGGAAATAAAGACGTCA	26	A	G
2360	TGCAGGTCTGAAGGAGGACAGCTGCAGGGGAGAGGAGAGGAAATGTGACCAAACCTGAACGGAAATAAAGACGTCA	62	A	G
2361	TGCAGGTCTTTATGGGATGTGACCCAGTGCCCCCCCACTCCCAGCACGCTGATGATGTCATGTTTGTGTGGGAGGA	29	C	A
2361	TGCAGGTCTTTATGGGATGTGACCCAGTGCCCCCCCACTCCCAGCACGCTGATGATGTCATGTTTGTGTGGGAGGA	46	C	T
2363	TGCAGGAGCAGCAGAGGAAAGAGCAGGAGAGGCTGGCTACGCTGGAGAGAGAGGAACAGGAGAGGAAGGTAGACTA	49	A	G
2366	TGCAGGTTCCTAAAAGTTACAGTTTTACTTCAGGAGTTAAGGATCCTGTAGAAGCAGCAGTAGAGTGTGGGGATGA	13	G	A
43640	TGCAGGGCGCTGTTCAGGAAGCAGCTGTTCTGTCCTGGCTCGTTGCTCAGCCCTTTACTGGGAGCAATGGACGTCA	8	A	G
43640	TGCAGGGCGCTGTTCAGGAAGCAGCTGTTCTGTCCTGGCTCGTTGCTCAGCCCTTTACTGGGAGCAATGGACGTCA	50	T	C
2374	TGCAGGATCGAGACACACAAACACTTAATGATTCTGCAGCACCGGAGCAGGAGTCAGTGTGAGAGAAGCATGCTCC	49	A	G
2374	TGCAGGATCGAGACACACAAACACTTAATGATTCTGCAGCACCGGAGCAGGAGTCAGTGTGAGAGAAGCATGCTCC	67	G	A
2375	TGCAGGCAACACCATACACTCAGCAAAGAAACACGCTATCCACAATTAACAAATCTACAGAAAAAAACAAACAAAC	75	A	C
2377	TGCAGGATGAGGGAGAGGAAAGAAAGCATAATGTTTAATTTAAATAAAGTTACTATGATTCTGTTCAAACCAAAAA	30	A	G
2382	TGCAGGCCTCATAAATGACGGTGGCCAACGTCAGACACATGTTCGCCACAGCTGGGTTCTTCTGAGCGTGCTCAAC	40	G	A
2383	TGCAGGAAGACGGGGAGAACAAATGTGATCAAAGCGGTTACGGAGGCTGCATCAGTGTGCCACCTGAAAAAGAGAG	23	C	T
2383	TGCAGGAAGACGGGGAGAACAAATGTGATCAAAGCGGTTACGGAGGCTGCATCAGTGTGCCACCTGAAAAAGAGAG	24	G	A
2400	TGCAGGGACACAGCAAGAGTCGGATCATTTGTCATTATCTTCAAAGCTACCAGGTTGGTAGGGAGGGAGTACGCCC	20	C	T
2400	TGCAGGGACACAGCAAGAGTCGGATCATTTGTCATTATCTTCAAAGCTACCAGGTTGGTAGGGAGGGAGTACGCCC	39	G	T
2404	TGCAGGAACTTCTGCAGGTCTCTGTTGTCCTTCAGCCGGGTCAGCAGGTCATTGGCAGCTGCTCGGTTCTTCTTGT	17	G	A
2404	TGCAGGAACTTCTGCAGGTCTCTGTTGTCCTTCAGCCGGGTCAGCAGGTCATTGGCAGCTGCTCGGTTCTTCTTGT	29	C	T
2405	TGCAGGCCGTCCACACCACATGTCCTCTATCCAACACTGACCATCCAAACTACAACCAGGACTCCGTCCAACAATA	65	G	A
2406	TGCAGGATGTAACATCGCCGCTCCGACACCTCCGACATTTATTTTATTGTAGTTATTTATTATTCCTGTATTTTGT	55	C	T
2406	TGCAGGATGTAACATCGCCGCTCCGACACCTCCGACATTTATTTTATTGTAGTTATTTATTATTCCTGTATTTTGT	67	G	A
2413	TGCAGGAATATTACAGTATTATGGGAATATTCTAGTGTTTGCTCTGGGACTGAGGTCAGCAGAGGAGACCACGCCT	65	A	C
2416	TGCAGGAGAGACCTACCATATCTCATTTTCATATATTTTCTGTAAACAATATATAAAAGAACTGTTTAAGACTAAC	7	G	C
2433	TGCAGGGCAACTTTATTCAAAACTCTGACTCAAGAGGAATTTCAGGTTGAGGAAGAGATAACAACATATCTGCAGG	9	A	C
2433	TGCAGGGCAACTTTATTCAAAACTCTGACTCAAGAGGAATTTCAGGTTGAGGAAGAGATAACAACATATCTGCAGG	42	C	T
43650	TGCAGGAGAACATCAGCAGGTGAGTCACACTAAAAGGTTTTCCTTTTACTTCCAGAGCTACACACACAAATCAGAT	62	C	A
2439	TGCAGGAAGCCGTGGACAAGCTGTTGGCTAGTCTCCACATGGTCCTGTAGCTCAGCCTGCTGTTGTTCCAGGACAT	43	C	T
2439	TGCAGGAAGCCGTGGACAAGCTGTTGGCTAGTCTCCACATGGTCCTGTAGCTCAGCCTGCTGTTGTTCCAGGACAT	57	A	T
2442	TGCAGGTCTCATCTAGCTTCGTCAGTGCTCGCTCCACAACGCTGCTGTAAGAAAACCTTTCTTCTCTGAATTAACC	22	T	C
2442	TGCAGGTCTCATCTAGCTTCGTCAGTGCTCGCTCCACAACGCTGCTGTAAGAAAACCTTTCTTCTCTGAATTAACC	57	T	G
2444	TGCAGGTGTTTTCAGTTATTCTGGTTGATTAGACCTTTTCAGGACTGACACTGGAATGACTTCCTTCTCATGCTTC	30	A	T
2447	TGCAGGTCCCGGAAAAGCCTTGAAGACAGTTTTAGATGTTATATTCTTGTGATGAGAACTCTGCTGTTTCTGTTGT	9	T	C
2447	TGCAGGTCCCGGAAAAGCCTTGAAGACAGTTTTAGATGTTATATTCTTGTGATGAGAACTCTGCTGTTTCTGTTGT	70	G	T
2451	TGCAGGTCAGATAGACTCACTGACAGCAGCAGCACCGTCAGAGTTTCAACCTTGGATCCACCCGTCCTTTTATTAG	63	A	G
2451	TGCAGGTCAGATAGACTCACTGACAGCAGCAGCACCGTCAGAGTTTCAACCTTGGATCCACCCGTCCTTTTATTAG	70	T	C
2457	TGCAGGCTCTTCTTCTCCTTTGACCGCTGATTATCCGTCCACTGTGTGTCCAATAAGCAGTGAAGACTGAACCATT	15	T	C
2457	TGCAGGCTCTTCTTCTCCTTTGACCGCTGATTATCCGTCCACTGTGTGTCCAATAAGCAGTGAAGACTGAACCATT	39	C	T
2467	TGCAGGCTACAAGAGATGCAAAAGCAATAATATTTCTCTCCTTGAGAGGAAAGCAAGTAATATCTTCAGGGACACA	22	A	C
2467	TGCAGGCTACAAGAGATGCAAAAGCAATAATATTTCTCTCCTTGAGAGGAAAGCAAGTAATATCTTCAGGGACACA	45	G	C
2468	TGCAGGCAGCGGCTCTTCTTTGTTCTACTCTTGGCGAGTCGGGGGATTCATGTTCTTGGTGAATAATTTAAAGTTA	15	T	A
2468	TGCAGGCAGCGGCTCTTCTTTGTTCTACTCTTGGCGAGTCGGGGGATTCATGTTCTTGGTGAATAATTTAAAGTTA	62	A	C
2473	TGCAGGAAGGACAGAGAGATGATTGACAGGTGATCCACTGCTGAGGAAAGAAACGTATAAAAACTGCAGCCAGTGC	65	A	G
2475	TGCAGGACGTGGTCCGGGTTCTGACCTGCAGCTGGACAGAGACACAAGAATTAAATGAAGAAAGAGACACACTGTA	47	G	T
2476	TGCAGGGGACGGGGGTGAAACCTGAGGCTCGGCGACCTGACGAGGACTCGACCATTGCGCCTGAGGACGCCGCCCG	7	G	A
2477	TGCAGGGAGGAGTGGTGGACGGGAAGGTGAGAGAGTTTCTGAGCCTGATACTGCTGCTGATAGTGGAAACCTCAGT	67	A	C
2479	TGCAGGACTGGACTTAGACTGGACCAGAACTGGGCCTAGATTGGGCCGTGCTGTGATTAGGAGCTTCAGGTCAGCT	39	A	T
2487	TGCAGGAAGAAAAACGGAGGCGATGATTCACACTTGAAATGAAAAGTTCTGTTGACTTCTGAGTACCTTTAACATC	17	A	T
2487	TGCAGGAAGAAAAACGGAGGCGATGATTCACACTTGAAATGAAAAGTTCTGTTGACTTCTGAGTACCTTTAACATC	62	A	G
2491	TGCAGGTCAACCTGCTCTTCACATTGACCTTCTACCGATGCAGCAGGTGTGTTTTGAAGCTCTTTTCAATCACACT	18	T	A
2491	TGCAGGTCAACCTGCTCTTCACATTGACCTTCTACCGATGCAGCAGGTGTGTTTTGAAGCTCTTTTCAATCACACT	36	G	A
2495	TGCAGGATGTCCAGGTGATCGGTGGAGGACTGATAATGGAGCCGTCTGCACATTTCCTGCCTTCCCGAGTGAGGAT	38	G	C
2496	TGCAGGTAACGTGAAAAAAAAACTTGTGACCTGCCAACCTTGAGACCTTGAAAAGGGGGGTCCTCAACAAGAAAAG	75	G	T
2500	TGCAGGTGGGGCATCATCTCCTCCACCGTGAACACCTGCAGTGGACAGGTAAGGAAACCATTAGATCATAACTAAA	42	G	A
2500	TGCAGGTGGGGCATCATCTCCTCCACCGTGAACACCTGCAGTGGACAGGTAAGGAAACCATTAGATCATAACTAAA	46	G	A
2501	TGCAGGGACTGAACCTGACTCGTGTTGTTAGAGCAGGACATGAAAAAGCCTGCAGCACATATGAACTCTGGTTCAG	32	G	A
2501	TGCAGGGACTGAACCTGACTCGTGTTGTTAGAGCAGGACATGAAAAAGCCTGCAGCACATATGAACTCTGGTTCAG	67	G	C
2502	TGCAGGCTGCTCTCATCCAGGTTTTAACCCCGGTTCCGCTCCAGGTTCCTTTCCCACCCTACTCGAAGCTCTCCAG	40	A	C
2503	TGCAGGGATGTGTGGAGGTGTGGTTGTTCATTTTAGGGTGATGAGTCATAAAATATGATTTGATGAATATGATGAT	49	A	T
2511	TGCAGGTCTGACCAGTGCTTGGTATCTCAGCATACTTTTAAAATAATGACCTCAGGGATTTCTCATTTCATGAAAA	30	C	T
2511	TGCAGGTCTGACCAGTGCTTGGTATCTCAGCATACTTTTAAAATAATGACCTCAGGGATTTCTCATTTCATGAAAA	53	A	G
2515	TGCAGGTCTTCCTGTCCACGTTGGCTCCTCCAGTGTCTGTCCCAGAAGACAAACTGACCCGCTGGCACCCTCGCTT	56	A	C
2518	TGCAGGCTAAACTCCAGCACTTTAAAGTACTTTGCAGATTCATGGCAACCTTTTCTCTCATGTAATCTTGACAGAA	73	G	C
2522	TGCAGGGTTGAAGATGAGACTCAGGCTCGTATAGGAGTTTAGAAAAAAATCTAATCTTTGTACTGAACAGCCTGTA	27	C	G
2525	TGCAGGACCTCGTGAGCCCGCTGTGGGGCTCGAGTGGAGTTCACATAGCGCAGAACGCGGTAAATCTCATCTATCA	50	C	A
2529	TGCAGGAACACAGCGTGTTATTTCACAGTACACTTTTTATACACAATCTCTAGAATAACAGTGTGTGTATGTGTGG	8	C	T
2533	TGCAGGTGAGAGATAGAGAGAAATGGAGAGAGGAGAAGAAAAAGGGGAAAAAAACTTGAAAACTTTATTCCTTTAT	57	T	G
2539	TGCAGGACAAACGGGCTGAGGACGCCTTTTGCTGCTCCAACACAGAACTGGTACACATAGTTGACTCCTGACAGGA	23	G	A
2542	TGCAGGTCAGACCACTGGCCTCAGCCTACACACTGTTAATGAAGAATGTTTCTTCAATTATCACAAAATTTGGTCA	34	G	A
2542	TGCAGGTCAGACCACTGGCCTCAGCCTACACACTGTTAATGAAGAATGTTTCTTCAATTATCACAAAATTTGGTCA	55	A	T
2543	TGCAGGTTGGGAACCAGTGCACTCAAGCATAATGGCGCGACTGCTTAAACTATAGACTCTACATAAATCTTTATAT	26	G	A
2543	TGCAGGTTGGGAACCAGTGCACTCAAGCATAATGGCGCGACTGCTTAAACTATAGACTCTACATAAATCTTTATAT	37	C	T
2544	TGCAGGTCGGGGGCCCCCACTAGGGGTCGCCAAAGCTTCACGGGGGGTTATGAGGCCTTCTTGATTTTAAGAGGTA	40	T	C
2546	TGCAGGATCCCAAACCAAATGCAGTCCTCTAGGGTCAATAATGGATGGTCAGTTTAAAAAAATAACTGACATTTGA	44	A	G
2546	TGCAGGATCCCAAACCAAATGCAGTCCTCTAGGGTCAATAATGGATGGTCAGTTTAAAAAAATAACTGACATTTGA	65	C	T
2547	TGCAGGGTGCTTCAGGAGGGAGGCAGGGACATGAAAGACTTATTGAGTATGAAGAGCAAAAAGTAAAGCTTACCAG	21	G	A
2551	TGCAGGGTGAGGCAGTTGCTTTGAAGTCCTTGGTCCGAGACGTTGTCGCCCCCTTTATGACGCGGACGTATAATCT	43	T	C
43669	TGCAGGACCCTCCCACAACTCTGCTCCATCCCCAGGAGACTGGTCATCTCCCCGGGCCTCGGAGGAACACCGGTGA	75	A	C
2554	TGCAGGAGGTGCGCATTGTCGGATTTTGCGCTGTGTAGCTCAGCTTAGGTCAACCAGACACACAGACTGCTGCGCT	10	G	T
2554	TGCAGGAGGTGCGCATTGTCGGATTTTGCGCTGTGTAGCTCAGCTTAGGTCAACCAGACACACAGACTGCTGCGCT	11	T	C
2556	TGCAGGTGGTCATTTTTATAAACAGATTGTCATATTTGCTGAAACTTTCACTATATCCTAACAGTAGAACATGAGA	22	C	A
2556	TGCAGGTGGTCATTTTTATAAACAGATTGTCATATTTGCTGAAACTTTCACTATATCCTAACAGTAGAACATGAGA	45	T	G
2560	TGCAGGTCTGCCTGGGGGTTCTGGGAGGGGAAGGGAACATCACCACACATTAATTAAACACTATACACGTGGAGGG	61	T	G
2563	TGCAGGCATTCTCTAAATCCTCAGATGGTCTTCCCTCCAGTACCCAGCTCTCCTTAACAGACCCTGTGGGTTTGTC	7	A	G
2571	TGCAGGATTGAACGTACCTTCTCACATCAGATGGAGGGAGTAGATGGTCTGTGGCTGTCAGACATGTAGTGATGCT	12	C	T
2572	TGCAGGAGCAGACACACCAGCAGCTTTCTTTCTTTTCTTTCATCACTTTTCTTTTGTTCCATTCTCACAGTTATAG	74	A	C
2580	TGCAGGGTCATTTCAGGAGTAAGACACTTGACATTGAGGTGAGGGGACTTTGTGTTTTTCATTTCAAACTGTAAAT	43	G	A
2580	TGCAGGGTCATTTCAGGAGTAAGACACTTGACATTGAGGTGAGGGGACTTTGTGTTTTTCATTTCAAACTGTAAAT	70	C	G
2590	TGCAGGAAGTCAGAATAGCATCTGTGTGTATTAAAAATGAACCTGGCTGACTGGTTGGGAATATTTAGACCTTGTT	21	C	T
2590	TGCAGGAAGTCAGAATAGCATCTGTGTGTATTAAAAATGAACCTGGCTGACTGGTTGGGAATATTTAGACCTTGTT	32	A	G
2591	TGCAGGGATCATGGTGGTGGAGTGTGTTTAAACTCACCTTTTAGTCCAAATAGCAGTAGCTCAGGTGGTCAAATAG	10	A	T
2596	TGCAGGGTGAATTGGAGATCTTGCCAAGGCAAATATGAGATTAAAAGTTCTTTGAAGTGGTAAATCCGATGCTTTT	12	A	T
2596	TGCAGGGTGAATTGGAGATCTTGCCAAGGCAAATATGAGATTAAAAGTTCTTTGAAGTGGTAAATCCGATGCTTTT	69	T	C
2602	TGCAGGTACCAGAAAGAACATGATACATAAAAGCTCCACCATTACTGTGGGAAATGTATGTTTATTGCTTTCTATT	14	C	A
2602	TGCAGGTACCAGAAAGAACATGATACATAAAAGCTCCACCATTACTGTGGGAAATGTATGTTTATTGCTTTCTATT	24	T	A
2609	TGCAGGAGGGAACGAGTTGGCTTACTTTACAACCAGTACTGCAGTAAAAATGTCCCTACAGGATCTTCATCTGGAG	33	C	A
2609	TGCAGGAGGGAACGAGTTGGCTTACTTTACAACCAGTACTGCAGTAAAAATGTCCCTACAGGATCTTCATCTGGAG	51	G	A
2610	TGCAGGATTTCAACCACTGACAGCAGACAGAATGTTAAAGCTCCTCCCCCACTTTGAAGACTCTACGTGTCTGACA	25	T	G
2610	TGCAGGATTTCAACCACTGACAGCAGACAGAATGTTAAAGCTCCTCCCCCACTTTGAAGACTCTACGTGTCTGACA	43	C	T
2612	TGCAGGTCACCTGCCTCCAGATCAGCTAATAGCAACATTGAATTGCAATAGCCAGTTTCAACCAGTAGAAGGCAGT	39	G	A
2612	TGCAGGTCACCTGCCTCCAGATCAGCTAATAGCAACATTGAATTGCAATAGCCAGTTTCAACCAGTAGAAGGCAGT	40	A	G
2619	TGCAGGTATTTCCTGAAAGTGTCCTGCGCTGGTCGTTGTCTTTTAAACGCTTTCAGTTTGTAACGCAAGCTTTCTG	31	G	T
2625	TGCAGGCCTCCAGTTTATATACTTATACTGCCCTCTAGTGATGTAAACTGATTACTGCAGCATAATACCTGCTTAG	45	A	C
2625	TGCAGGCCTCCAGTTTATATACTTATACTGCCCTCTAGTGATGTAAACTGATTACTGCAGCATAATACCTGCTTAG	63	A	G
2635	TGCAGGTGTAATGGTGAAATAACATCAAAACCCCCATAGCAAGGTCCGTACACGAGATGTGGATATACTTAACCAT	35	A	T
2635	TGCAGGTGTAATGGTGAAATAACATCAAAACCCCCATAGCAAGGTCCGTACACGAGATGTGGATATACTTAACCAT	36	T	C
4297	TGCAGGCCGTTTGTCACACAGTCACAAATAGCACAGCTTTTGATCGTGAACGTCTTTAGATGGATAGACACAAAAG	20	G	A
4297	TGCAGGCCGTTTGTCACACAGTCACAAATAGCACAGCTTTTGATCGTGAACGTCTTTAGATGGATAGACACAAAAG	67	A	C
4298	TGCAGGCGTGGCTTCCAATTTCAGAGCCTTGCCATGAAACAGGAAGTTGTCATAACTTAAGCGTACATGATCCAAT	61	T	C
4481	TGCAGGAGGACCCTGCCGGATTAAAGGCATTGTGGGTAAAGCTGGAGGGGACGCGTGCCACCTTTGACCACAATCA	51	T	C
3557	TGCAGGTGTTTGTTTCCCTCAGTTTGGGTGTAGTATCTAATAAGCTAAATATAGCTTTTTCTTTCCCAATTTTAAG	15	T	C
4335	TGCAGGTAACTATTAAAGTATCTTTTATTGACTTTATTATTGACACTTACATTTACACATGTAAAAGTAAAATTTC	66	G	T
4335	TGCAGGTAACTATTAAAGTATCTTTTATTGACTTTATTATTGACACTTACATTTACACATGTAAAAGTAAAATTTC	74	T	C
4374	TGCAGGAAGTTTGTGTGAAAACCAGGGACTTGGATGAATTCTAAGGAGATTTTTTTTTACACAATTCTCTGTATGT	25	A	G
4374	TGCAGGAAGTTTGTGTGAAAACCAGGGACTTGGATGAATTCTAAGGAGATTTTTTTTTACACAATTCTCTGTATGT	28	T	C
4459	TGCAGGTGTTTGGGGTGGATGGATGGCTCAGACACACACAGGACTGTCACCAAGGAGACCAGGGTTCATATCCCTT	20	A	G
4459	TGCAGGTGTTTGGGGTGGATGGATGGCTCAGACACACACAGGACTGTCACCAAGGAGACCAGGGTTCATATCCCTT	38	C	T
4657	TGCAGGTAAAAGTAGTTTACGGACATCATCCTCCCCAAAAATTATCCGCAGTTTCGCTGAGGGTGCCATATCAACA	59	A	G
4657	TGCAGGTAAAAGTAGTTTACGGACATCATCCTCCCCAAAAATTATCCGCAGTTTCGCTGAGGGTGCCATATCAACA	61	G	A
4675	TGCAGGTGGATCACAGACTTCCTGTCTGACAGGAAACAGCACGTGAAGCTCGGGAAAAATGTCTCTGACTCCCAGA	42	G	A
4675	TGCAGGTGGATCACAGACTTCCTGTCTGACAGGAAACAGCACGTGAAGCTCGGGAAAAATGTCTCTGACTCCCAGA	75	A	C
3327	TGCAGGACTGGGGAAGAGAGAGAGAGAGAGAGAGACACACAAATCTATACAGATACTGTATTAGCACTGACTAAAT	33	G	C
3327	TGCAGGACTGGGGAAGAGAGAGAGAGAGAGAGAGACACACAAATCTATACAGATACTGTATTAGCACTGACTAAAT	35	C	G
3346	TGCAGGGACATCTCATTCCACCCACTCTCTGCTGCCAGTGTCCGGAACTCAAAGGCGTATTAAGCCACGTTCCGAA	69	T	C
3394	TGCAGGCCCAGTTTGAAATCCACATGGGGAGAGTGTCTGAGCGGAGAAGACATGTAGATCTGCGAAGTTTAGACTC	36	C	T
3394	TGCAGGCCCAGTTTGAAATCCACATGGGGAGAGTGTCTGAGCGGAGAAGACATGTAGATCTGCGAAGTTTAGACTC	46	A	G
3416	TGCAGGCAGCACCATACACTCAACAAAGAAACACGCTAGCCACAATTAACAAATCTACAGAAAAAACAAAAACAAA	38	G	T
43759	TGCAGGCACATTTTGTCTCCCCTCCCATAGCCCCTTATTCTATTCTTAAATAGGTTTGTATATTACCAGCAATTGA	18	T	C
43759	TGCAGGCACATTTTGTCTCCCCTCCCATAGCCCCTTATTCTATTCTTAAATAGGTTTGTATATTACCAGCAATTGA	63	T	A
3422	TGCAGGATGAGGCCCGGGTTGGGCCCCAGGCTTTTGGGGGAGTCTCCCGCCTGGGCTCCAAGCTGGGGGACAATGG	55	C	G
3491	TGCAGGCAGTGACTCGGTCCTGTCTGCCTGCTTCTCAGTTGAGAACTAACCGTGTCTCTGGGTCTGATGGAGAGGT	30	C	T
3491	TGCAGGCAGTGACTCGGTCCTGTCTGCCTGCTTCTCAGTTGAGAACTAACCGTGTCTCTGGGTCTGATGGAGAGGT	69	G	A
3519	TGCAGGTGTCTGGATTCATTATAGATTCACTCATCAATTCATTAAAATCAATTTTCCCCACTCCTGATTTTAATTT	56	C	T
3519	TGCAGGTGTCTGGATTCATTATAGATTCACTCATCAATTCATTAAAATCAATTTTCCCCACTCCTGATTTTAATTT	63	C	T
3524	TGCAGGCCATCGGACCTCTCGGGGCCGAATACAGAGTCCAGCAGGTCCCCCTTTACCTGCAGCAGACCTAAACGCT	26	A	G
3650	TGCAGGGTAAAATAATTGTGCTTGTTCAGTGGTAAAGTCCTGAACGGTCAGCCACTGCCACTTCTGGATCTGTTCC	29	T	C
3656	TGCAGGACAGAGTGAGTGGTGGACACTGTCATACACACACAATGCACTGCAAAATTCATTTACTCATTCTCAGTTT	36	A	C
3663	TGCAGGACCCAGAAGCGAATGAGGGAGATGGGGAAGGCACGGTCGTAACAGACTGCCTTGCAGCCAGGCTGGTCAG	23	G	A
3776	TGCAGGGTTCCCACTCTTTAAAAAATATATATTTTAAAGGAGTTTTTCTTGACAATATAGGGCAGCACTCGCTCAT	55	C	T
3777	TGCAGGGTTGGATGTCCATCATATTGTGATGGTGCAGTCAGTGTGAGGTATTGCTGTTCCTGACATCACATCAGTG	15	C	T
3777	TGCAGGGTTGGATGTCCATCATATTGTGATGGTGCAGTCAGTGTGAGGTATTGCTGTTCCTGACATCACATCAGTG	51	T	C
3881	TGCAGGACACAGATCTTCACTTTCCTCACACCTCTGTGACTAACTGGGGCTGAGGAAAGTGAAGATCTGTGTCTTC	10	C	A
3942	TGCAGGCTCCCACAATTATTCATCCAGTGTGCTCGCTGCCGACACAAGGGCTATATTTAGGTTTTCCAAAATGACC	66	C	A
4002	TGCAGGTGCCTGAAGCACGAACACCCCTCAAGTCCCTGGAGGAAATCAAGCTGATGTTCCAGCGCTTCAGTTTCTC	25	T	C
4002	TGCAGGTGCCTGAAGCACGAACACCCCTCAAGTCCCTGGAGGAAATCAAGCTGATGTTCCAGCGCTTCAGTTTCTC	37	G	T
4003	TGCAGGGAAGAAAAAGAGAAGAGAACATGGAGTCAGTTTCTGTACTCCTGAACTGAACTGCTCAGTCAGGAGTAGT	52	A	C
4007	TGCAGGGCCCAGTCCAGCGTGCGGCCGTCTATGACCAGAACGAAGCCGGCCGCGCTGCCCAAGGAGGATTCCTCAT	17	C	A
4100	TGCAGGGTTGAAAGGTGACTGTTCGAAATGTTTCATCCTTCATGGACAGTAGCAAGTGCAGTCATGTTAAATTCAT	53	A	G
4101	TGCAGGAAGAAAGATTTTAAGATATGTTTTGTGAAGTATCTTTATCTGCAGTTCTGCATCTTTTATGCAACCTTCA	23	A	T
4120	TGCAGGGTACATCCACCAGCCAATATTTTAGAAGAAACAGGCCTTTAGCAGACCTCTCAGTTCAATGCAAGACCAA	25	T	G
4120	TGCAGGGTACATCCACCAGCCAATATTTTAGAAGAAACAGGCCTTTAGCAGACCTCTCAGTTCAATGCAAGACCAA	42	A	C
4121	TGCAGGTGATTTAAGCAGCCAACTATAAATATCAGCCCTTATTAGCCAAACATTCCTGAACCAACCGTCGCTGCTT	68	C	T
43869	TGCAGGCTTCTGGATCACGAGCCTACAATGAGCTTAGTGACCGTTGTCACGGTCCAAAGTGCTGATCCTGGGACCC	50	C	G
43881	TGCAGGACCTAAACATCATAATTTGTTTCTGCTGCCATTGGCCTTTCAAATAACTTTATTTGACCTTTGTATTCAC	19	C	A
4179	TGCAGGAACATGGATACAAAGAATGTATCTGTGGCCAGGTGGAAGCAACTTAAACTATTTCTTAGACGGGGGGTTC	40	G	C
4179	TGCAGGAACATGGATACAAAGAATGTATCTGTGGCCAGGTGGAAGCAACTTAAACTATTTCTTAGACGGGGGGTTC	66	T	C
4276	TGCAGGCAGCTAGGCTTACAGATATCTTTCTCAGCAGAAATAGTCCTGTCTATTTTCATTTCAAGTCTAAAAAGAA	75	A	C
4277	TGCAGGCACTGAGGGTTTTAGGTTTGTTAGTATCTCGGCATTTTACTCAGTTTAAGAATTTACAGTGCAGCATTAC	38	G	C
4277	TGCAGGCACTGAGGGTTTTAGGTTTGTTAGTATCTCGGCATTTTACTCAGTTTAAGAATTTACAGTGCAGCATTAC	64	G	T
4285	TGCAGGACTGCTCTGTGGTGGAGCCGGTGTCAGAGGAAGACTGGGCGGTGTGCTCCAGGTACATCCAGAGCTCCAG	73	A	C
4303	TGCAGGAACCACATCCTACAGTGGCAGGTATGTGCATTTTTGTGTGTTCACTGTTGCTTAAGTGTATTTCATTGTC	65	A	T
4305	TGCAGGGTACAGGCCCAGTGTTCTCAACATTCCTACCAACATGTCTAATTGGAAGTCGAAAGTACTGATGTCTCAA	57	A	G
4310	TGCAGGTCCCAGAGTAGTGCGTGGTTATCAGCCAATGAAATCACACGCTTGCCATCCCCCATAGGCTCCCACAGCA	20	G	A
4315	TGCAGGGCAGATCGGTGGCAACACTCACTGCTGAGGAGCTCAACTGTGGTATGGAGAGAAAACCTCAGAATTCCCA	59	A	G
4317	TGCAGGGCCGAAGGCAACCCTAAACCACAGATCATCTGGCTCAGGAACAAGTAAGACGCTCAGTCAGTGGTGGAGG	57	G	A
4324	TGCAGGGCACTTCAGGCCCACATCCACATTAGGTGCTCCTGCTTTTGAGGTTTTGTCCATCACAGTACTCCCCTTA	65	T	A
4325	TGCAGGTGGGAATCTATACTTGGTCCTTGTAACACTCATGATGATCTTGATACCGTATTCAGTGTCAAGATTTAAT	18	T	C
4325	TGCAGGTGGGAATCTATACTTGGTCCTTGTAACACTCATGATGATCTTGATACCGTATTCAGTGTCAAGATTTAAT	49	A	G
4333	TGCAGGTCACTGGGAGTTCACCATTAGGCTTCTTGTCTAAAACTTACGGAAGGAAGAGATTAGATGTTTGAGTGTG	54	A	G
4334	TGCAGGGTTTCCAGACTGTGTGGGCTTGTGTCTGAGTACTGTTCATTTCAGATTATGCAAGGAGTCGAGCCAGCAT	40	G	A
4338	TGCAGGATTATTGTTTTGTGTTTTTATTTTTAAGTATGATGTTAGTAATGGAAAAATTTTCAGAATATTGCACTTT	54	C	A
4339	TGCAGGGACTTTCTTTTACTGGGATGGCACAAGCAGGACACTGATTTATGCAGGGGTGGCATGAAGTATGTGTCTC	8	C	A
4340	TGCAGGACAGATGGACATACAATAGACATTGTATGGATAGAGCAGATTATCACTTTATATACAAATTTTAATGCCA	11	T	C
4340	TGCAGGACAGATGGACATACAATAGACATTGTATGGATAGAGCAGATTATCACTTTATATACAAATTTTAATGCCA	67	T	G
4346	TGCAGGATATATCACTCCTCCAACTGTCAAAGTCGATTCAGGGGATTAAGTGAAATTCCATTTGTGATAGGAAATT	38	C	T
4366	TGCAGGTATGTGATTGCTGTCAGAGGGAATTGTCCTAAAGGCTGTAACTAATCTCATGTGGTTCTCATTAAAATGA	9	G	T
4367	TGCAGGTGATAAATGAAGTATTCAGAGTGGTTTTCTTTGCTCTTTATTTCCCTTGTACCACCTGCCAGAATCAAGC	26	G	A
4367	TGCAGGTGATAAATGAAGTATTCAGAGTGGTTTTCTTTGCTCTTTATTTCCCTTGTACCACCTGCCAGAATCAAGC	75	C	A
4371	TGCAGGTGAAAGAGTGAACGGATGAGGTGGAGGACTTCTTCCTCAGCACACACACAGACGACACCTCGCAACATTC	60	A	C
4371	TGCAGGTGAAAGAGTGAACGGATGAGGTGGAGGACTTCTTCCTCAGCACACACACAGACGACACCTCGCAACATTC	72	A	G
4379	TGCAGGCCCCAGCTCATGGAGACACCTTGAATAAGAAGCCACACATGGGACAATAGAGTCTGTAAGGTGACATTTG	73	T	G
4382	TGCAGGCTGGAGAGGGGGGACGTATACATCACAATGTTGCTCTTGGCCCTGTGGGGAATACAGGCTCTTGAAATAC	47	C	G
4383	TGCAGGGAAAAGCCAGCCGAGCCAGCGCCGGGAGGAGATGTATTATGCCAAAATGACCATTCCCCCAACCATTGTC	24	A	G
4383	TGCAGGGAAAAGCCAGCCGAGCCAGCGCCGGGAGGAGATGTATTATGCCAAAATGACCATTCCCCCAACCATTGTC	69	C	T
4385	TGCAGGCACAATGCAAACAAAACCAACAAAACTCCCCAGAGTACCTTTAAAGAAGGATATAGTAACCATTTTAAGT	39	A	C
4385	TGCAGGCACAATGCAAACAAAACCAACAAAACTCCCCAGAGTACCTTTAAAGAAGGATATAGTAACCATTTTAAGT	63	A	C
4386	TGCAGGCGAGGATGCATATGGGATGTGACACTTATTTGCCACCGATTAATGCTATTCTGCTGAACATGATGGCTTC	24	G	A
4386	TGCAGGCGAGGATGCATATGGGATGTGACACTTATTTGCCACCGATTAATGCTATTCTGCTGAACATGATGGCTTC	67	G	C
4387	TGCAGGTAAACATGATAACCGTGAATATGTCGAGTTTGTGTGTTCAAACCAAACGTGTTGGAGTTTCTGCACATTT	60	G	A
4392	TGCAGGGCCCCTGCAGATGTAAAACTTCAGCAGTGTCCAACCATAGTGATTTCTTGCATCATGGCAAATGCCTTCC	9	C	T
4392	TGCAGGGCCCCTGCAGATGTAAAACTTCAGCAGTGTCCAACCATAGTGATTTCTTGCATCATGGCAAATGCCTTCC	74	C	G
4393	TGCAGGCAGATGCAGTAAATACTGTATCACCCTGGAATATGCTGCCAAACTCCCCCCCTGGACTGAATTAATTATT	34	G	T
4402	TGCAGGGCAATCACACAGATCCCCGCCCCACACCTTAATCTATCACTTAGAATAACACAATCAGTTCAGTGATGGG	20	C	G
4402	TGCAGGGCAATCACACAGATCCCCGCCCCACACCTTAATCTATCACTTAGAATAACACAATCAGTTCAGTGATGGG	63	G	A
4407	TGCAGGTAGGGAGCACGACACTTTCTTTTTGAAAGACACATACAGTAGATTAATTGAAAAGTAGTTTAGGTTTGTA	50	G	T
4411	TGCAGGCAAAAATTATCATTAGTATTATAATCATCACTGTGAGTGTTACATTCACCATGCAGGTAGCTATCAGGAA	39	T	G
4411	TGCAGGCAAAAATTATCATTAGTATTATAATCATCACTGTGAGTGTTACATTCACCATGCAGGTAGCTATCAGGAA	66	C	T
4416	TGCAGGTAGAGCAGAGCAATGTCTCCAGACTTTTCATAGCAGGTGATGATTTCCTGCTCCCGCTCTGTTGCGCCCC	69	A	G
4416	TGCAGGTAGAGCAGAGCAATGTCTCCAGACTTTTCATAGCAGGTGATGATTTCCTGCTCCCGCTCTGTTGCGCCCC	70	T	C
4417	TGCAGGAGGCTGAGAAGGTAACGTGTTTGTGGCCCGGTAGTTTTTTATGTTACGTCTGTTACGTACAGTGTTTGAA	46	C	A
4420	TGCAGGAGGAGGAGGAAGAGGAGGAGAACCATCTGTCGGAGATGGCGGAGCGTCGCTTTGTGGAGCAGCGACGAGG	60	T	C
4421	TGCAGGAGAACAGTGTGTTCAACATTGAATACTTTTTATCTGAGAGTTCATGTTCTTGCTCCTGCCTCTGTGTAAA	19	C	T
4421	TGCAGGAGAACAGTGTGTTCAACATTGAATACTTTTTATCTGAGAGTTCATGTTCTTGCTCCTGCCTCTGTGTAAA	62	G	T
4425	TGCAGGAGCTTGAACAGGGTAATTTTAATCTTACAATGATTCCAAATGTTTTGACAAATGACAATGTATTTTTTTT	21	A	C
4425	TGCAGGAGCTTGAACAGGGTAATTTTAATCTTACAATGATTCCAAATGTTTTGACAAATGACAATGTATTTTTTTT	56	G	A
4427	TGCAGGTCTTCCCACCCACTTAAAACAACAGAAGGGGGCAACTTTTGCTTTTGTTCATGTGACTCAGCAGAGACTT	30	G	C
4427	TGCAGGTCTTCCCACCCACTTAAAACAACAGAAGGGGGCAACTTTTGCTTTTGTTCATGTGACTCAGCAGAGACTT	34	G	A
4429	TGCAGGGGGCTAGCTGCTGCTCCTTGCTAACACTGTCACCTGTCTGGCTGGTAGCTGACTGTGGAGCTAGCAGCAG	23	A	T
4432	TGCAGGCATAGATTTATGACTGTTTAAATTCTCTATTAGAAGGCAATTATAAGTAAACATACAGTACACACTAGCT	40	A	G
4433	TGCAGGCTACTTTACTAGACAGTTGTACCTCAATGTACATCTTGTTCCAGTGTAGCAAAAACCACAAAAAGCAATA	9	A	C
4433	TGCAGGCTACTTTACTAGACAGTTGTACCTCAATGTACATCTTGTTCCAGTGTAGCAAAAACCACAAAAAGCAATA	32	A	C
4440	TGCAGGTTTGCACTCTGCAAAAGCTGTCAAATCAGACACTTTCTCACCATGAACGCTGACCAGCTCACGCTTTAGG	14	C	G
4443	TGCAGGGCTTTGAATACACTCAGATTTGTGTCATTTATGATTAATGTGTCGTTCAGTCACCTGTTACATGTGTGTG	28	T	A
4444	TGCAGGCTCTGACCTTACCACTGCTATGCACAAAAGAGCAACAACACAGCAGCGTTAGTGTGCAGACAAACATAAT	15	T	A
4445	TGCAGGGCTTTGAATACACTCAGATTTGTGTCATTTATGATTAATGTGTCGTTCAGTCACCTGTTACATGTGTGTG	28	T	A
4449	TGCAGGTAGTCAAAGGTTTCCATTGCAAGATCTGTCACAAAATGTACAGCTCGGCATTAGTAAGATACAGCTTTAT	23	T	A
4449	TGCAGGTAGTCAAAGGTTTCCATTGCAAGATCTGTCACAAAATGTACAGCTCGGCATTAGTAAGATACAGCTTTAT	34	C	T
4450	TGCAGGAAGCTTCAACAAGCAACAAGTCACTCATTCTGAATTGCAAGCTGTTGAGTGTTGAGCTGTAGAATCAGGC	64	G	T
4451	TGCAGGCTATTGCACACAAAGCTTTGAGCTTTTGAAAGGCAGATCCAACCCATTAGAATGTCAGACAATATACTTA	24	T	C
4456	TGCAGGCCGTAGACGGGTGGAGTGGCTGTGATTCCAATCAGCGGAACAGAAATTAACTCAACCTTTTGTGTGGTGG	73	T	C
4462	TGCAGGCCAAAAGAGGACATTGTCTCTAATGCCAATAGATAGTCTCCAATGGAAGTGTATTCTGGTGATTTGTATT	34	C	A
4462	TGCAGGCCAAAAGAGGACATTGTCTCTAATGCCAATAGATAGTCTCCAATGGAAGTGTATTCTGGTGATTTGTATT	51	G	T
4464	TGCAGGGCTGCATACTTCTTGTGTATGATGTGCAGCGGATTTTTATGATAAAATCACAGATGCAAAAAAAATATCA	72	A	T
4466	TGCAGGAGTAAAAATGATGTATTAAAGAAGAAAAATAGGCTACTGTTAGTTAAGGGTTATTAAGGAAAGAGTGTCG	57	G	T
4466	TGCAGGAGTAAAAATGATGTATTAAAGAAGAAAAATAGGCTACTGTTAGTTAAGGGTTATTAAGGAAAGAGTGTCG	70	G	A
4468	TGCAGGTGGAGGCCGGCTCAACATGTGCAGTGTTTGGCCTGGGAGCGCTGGGCCTCGCAGCTATCATGGGCTGTAA	20	A	G
4478	TGCAGGAACTTCTTATAGATTTCCACTTAAAATGCAGCGGGGAACAAGAGAAATATGTCCAGGGAGAAACGACCGA	38	G	T
4478	TGCAGGAACTTCTTATAGATTTCCACTTAAAATGCAGCGGGGAACAAGAGAAATATGTCCAGGGAGAAACGACCGA	74	A	G
4482	TGCAGGACGAGAAGGATAAGAAAGGCAGAGACAAAGAGGAACACTAAGGAACACTCATACCACTGTAATCAAAGCT	45	A	G
4483	TGCAGGGCGGTGCCCAGCTTCTTGATGAGCACTGACAACACCTTGTCCAGAGGGTCCATCACGCCCCTCTGCAGCC	37	G	A
4483	TGCAGGGCGGTGCCCAGCTTCTTGATGAGCACTGACAACACCTTGTCCAGAGGGTCCATCACGCCCCTCTGCAGCC	65	C	T
4488	TGCAGGTCGTGCGTGTGCTCTGGATGGTTATTTTATAGTAAAATATTTAAGAGGAACATTTGACAACCGATTTTTC	74	T	A
4488	TGCAGGTCGTGCGTGTGCTCTGGATGGTTATTTTATAGTAAAATATTTAAGAGGAACATTTGACAACCGATTTTTC	75	C	T
4498	TGCAGGTCTTTTTGTACTGAGAGTTACTGTATAACTTTAAACCAAGACAGAGTGGATTTTAAAACAGCCAAGGAAA	45	G	T
4503	TGCAGGTTGAAGTGGCTTCTGAATATAATGAAATCACATATTTTTGAAAGAGAATGGTTTTGTCGAATTGTGGGGT	23	T	A
4503	TGCAGGTTGAAGTGGCTTCTGAATATAATGAAATCACATATTTTTGAAAGAGAATGGTTTTGTCGAATTGTGGGGT	53	A	G
4505	TGCAGGGCTTTCCTGATGAGGAACATTAATTTAAGCATCTGTTTTGGAAGAGGCTCCTCATTCTCTACGCACAGGC	61	T	C
4506	TGCAGGTCGCCGTCGGAGTAGGCCCTGTCTGGTCAGGGTAGAGAAAGATGCCCTGGTTACTGAGGGACAGACTGGG	14	G	A
4506	TGCAGGTCGCCGTCGGAGTAGGCCCTGTCTGGTCAGGGTAGAGAAAGATGCCCTGGTTACTGAGGGACAGACTGGG	24	C	T
4519	TGCAGGAAAAAACAAATGTTTAGCTGTGGTGGTTTTGTTTCCACATGCACATCATGTGCTCACTTTCTCAGTCCTG	36	A	G
4523	TGCAGGTGTCTACAGGCAGCCGCTGCATGTGCAAAAAACAAGAAAAAACACTCACTTTTGGTATTTCTCCTCATGG	21	G	A
4523	TGCAGGTGTCTACAGGCAGCCGCTGCATGTGCAAAAAACAAGAAAAAACACTCACTTTTGGTATTTCTCCTCATGG	45	G	A
4524	TGCAGGTTTCTATGGAACAAAGCAACAACCCGCAGTAACGGTTTCTTGCACTGCTGAGTGTTGTGGAAGTCAGGCT	48	C	G
4524	TGCAGGTTTCTATGGAACAAAGCAACAACCCGCAGTAACGGTTTCTTGCACTGCTGAGTGTTGTGGAAGTCAGGCT	51	T	A
4529	TGCAGGATCATTCTCACCAATGAATCCCACAACTATATTTTTGGTGCTGTTCTCACTCCCTCACTTATATATGACA	8	A	C
4540	TGCAGGTGGCTGATGGCATGGCCTTTATTGAGGAGAAAAATTACATTCATCGAGACCTGAGAGCAGCCAACATTCT	7	T	G
4542	TGCAGGGGTAGGAGAGCAGAGTGGTTGGTCCACTTTGAGATTTGCAATGGGGGCAATAGACATATTTCTCTGTGTT	18	A	G
4542	TGCAGGGGTAGGAGAGCAGAGTGGTTGGTCCACTTTGAGATTTGCAATGGGGGCAATAGACATATTTCTCTGTGTT	39	A	T
4543	TGCAGGTGTGTCATTAATAAGGTGTAGTGGCAGGAGGGACCAGGTGCCGGCAATCAAACTAATGAGGCAGCCAGTG	24	C	T
4543	TGCAGGTGTGTCATTAATAAGGTGTAGTGGCAGGAGGGACCAGGTGCCGGCAATCAAACTAATGAGGCAGCCAGTG	48	A	G
4581	TGCAGGGCCGAGCCAGGGGCCGCAGAGCCATAACGTGATTCAAGGGCCTCTGGGACTGTCGGTTTGGACTTAAGCA	36	G	A
4586	TGCAGGGAACATGAATGTGAGTATCATGGCAATCAGTGCAATTGTAATTTAGACATTTAACCCAAAATCACAAATG	60	A	C
4587	TGCAGGATGAATTAGAATTACTAAGGCCACCTTACCATTCCTCTCAAAGTTTGAGGTGATGACTAAATGCCTGCAA	68	G	A
4595	TGCAGGTGCTCCAGGGTCTCGGTGTGGAAAAGACGCAGAGTGGAACCCGAGCTGAAGGCGATCCAGATGCCCACCC	35	T	C
4595	TGCAGGTGCTCCAGGGTCTCGGTGTGGAAAAGACGCAGAGTGGAACCCGAGCTGAAGGCGATCCAGATGCCCACCC	66	A	C
4597	TGCAGGAACCCTTGGACGTAACCTGGACATAGACTCCCACTTTTGTCCGGAGGTGTGACAAGGTCAGGGTTCACGG	47	T	C
4598	TGCAGGAGGTGTGAAGTTTGAACTATGATGATCTGGTCTCCAAATTGACACATGAAATGTGATTCATTCTTAGAGA	18	T	G
4604	TGCAGGTTAATAGAAGTTTTTATTAATGCTTTTGGTCTTTCATGGCGGTTTCAAAAAGGCCAAACTAATGCCGCCT	40	C	A
4612	TGCAGGTTCACTGTTTACTCTGTCATACAGGTGCAGAGAACAGGATGCTGTGTACCGCTGAACACTCATCAGTTCA	6	T	G
4614	TGCAGGCGTTTGATGATATTCAGTTGGACCTTGGCCTTAGTCTTTCCATAGAGCTCTACCTCATCAGAGAGCAGGC	38	A	T
4618	TGCAGGGCATAAGGCAAACCTTAAAGCAGCTCCCCTGATCCAGAAACTGGCTAAAACACATTAGCAAACATTCTGG	22	A	T
4623	TGCAGGGTGGAGCACTGACCAACATTGTGTCTGAGACCAGGTATGAGCACCACCGAGAGATCATCTCGGTTCCTGC	43	T	C
4623	TGCAGGGTGGAGCACTGACCAACATTGTGTCTGAGACCAGGTATGAGCACCACCGAGAGATCATCTCGGTTCCTGC	45	T	A
4624	TGCAGGTACTGGACTTGATTGACACATATTACAATATTATATGCAACATGCTTGTTATTGTGTTGCCTTTATAAGA	46	C	T
43960	TGCAGGTTACACAAACTAACCTGCCACTTGAAAATCAATTGGCCAAGCTTGATCAAAGACTGTTTGAGGAGGCTTC	58	A	G
4626	TGCAGGAGTAGTATTCATGTCGAGGGGCAGGCTTTGAACTTGTCTCAGTAAACAGTGAACTAATAAAACCCTCTGA	67	T	A
4640	TGCAGGCTCCGGAGGAGGAAGAAAACAGAGAGGAGAGAAGAAGAGAAGAAAACAACCTGCAACAGATGCACACTTT	9	C	T
4640	TGCAGGCTCCGGAGGAGGAAGAAAACAGAGAGGAGAGAAGAAGAGAAGAAAACAACCTGCAACAGATGCACACTTT	10	A	G
4649	TGCAGGTCATCTGTGTGACAGTCTTTACTGTAGCTTTATTGCTAATATTTGGTTGTGTCTGTGTGCCACAGGTGTG	66	C	T
4649	TGCAGGTCATCTGTGTGACAGTCTTTACTGTAGCTTTATTGCTAATATTTGGTTGTGTCTGTGTGCCACAGGTGTG	68	C	T
4652	TGCAGGCTGTGGAGGTCAATGTGATAATGGAGCCGTCGCTACTGGCTCTCCCCCGTGGCCCAGCAGGGTGGACACT	35	T	C
4661	TGCAGGGACGATCTCCTTGCCCAGAGTGTGTGTAACTGTGTGCATTTGTGTGTACAAATTTGTGTGTCCTGAGACG	65	G	T
4672	TGCAGGCTTAATGGAAAAGCATGGGTTCTGTACATGTGCACTGTATGTTAGGAACTGTTTCCAGCAGGAGCAGGGA	9	A	C
4672	TGCAGGCTTAATGGAAAAGCATGGGTTCTGTACATGTGCACTGTATGTTAGGAACTGTTTCCAGCAGGAGCAGGGA	60	A	C
3255	TGCAGGCTGTAGCCTTGAAGAAAGTCCTTTCGTTCCTCCCTTTCTCTCTGTAGCATAAATCCCTTCCGCGTTTATC	9	A	T
3271	TGCAGGCTGGTGGGTGTGGTGCCAGTCTCCTACTTTATACGAAACCTTGACTCCACAACCATGACCCTCAGCCACC	58	C	T
3271	TGCAGGCTGGTGGGTGTGGTGCCAGTCTCCTACTTTATACGAAACCTTGACTCCACAACCATGACCCTCAGCCACC	63	A	C
3272	TGCAGGCCAAGAGGGCCAGAGTGGAGAACATTATCAGGGTCATGGCGGGCTCTCCCAACAGCAGGCAGCATGGAGA	66	A	C
3272	TGCAGGCCAAGAGGGCCAGAGTGGAGAACATTATCAGGGTCATGGCGGGCTCTCCCAACAGCAGGCAGCATGGAGA	67	G	C
3279	TGCAGGACTACGAGAGTAGCCAGCACCAGGAGGACCCGCGGCGGGCGGGCAAGCTTCTCATGACCCTGCCTCTGCT	62	A	C
3296	TGCAGGGAGGAGAGTGTAATGCTTGTGTGCAAAAACCATAGTTTATTACTTTAGAGGCCATAAGACATATATTTCA	19	G	T
3296	TGCAGGGAGGAGAGTGTAATGCTTGTGTGCAAAAACCATAGTTTATTACTTTAGAGGCCATAAGACATATATTTCA	29	C	T
3303	TGCAGGAAATTGAGGTGTCCAAAATGCTCTTTGATGTGTTGATGTAAAACTGCAGGGGGGAGGCCAAATAATATAA	62	A	G
3315	TGCAGGACGTTCTCTGTTAATCAGTCAGTGTACTCACAAGGTCCAAGACTGCTTGTATATTCATAGGCCTCAGTAT	55	T	A
3316	TGCAGGAGGTATTTATTTTCACATTTAGTAGCTTATCATATGTTTCATGCTGAGACACTTATCATATGTAAATTGT	24	G	T
3335	TGCAGGCTCCACTAATCTCATTACATCCCCGCATGCGGAGGACCTGCAGAGGAGCCCCTCGGACGCCACACCTGCT	42	C	G
3350	TGCAGGGTCAGAGGTCAGTCTCACCGAACACAAACTGTATGTGTGGCTTCACACATTTTAAGGTTGCAAAACAGCA	29	A	C
3365	TGCAGGTTATAACTTCAGGAAAACTCCTCTCTGAGTTTGTCTCAACACACATCGATCGGTTTCGCCTTTTACTTCT	20	A	G
3365	TGCAGGTTATAACTTCAGGAAAACTCCTCTCTGAGTTTGTCTCAACACACATCGATCGGTTTCGCCTTTTACTTCT	22	A	G
3370	TGCAGGATCTGTGGAAACATGTCACAGCATACCATTAAAGGTTACCATCACAGCACAGAGAGCATTAGAGAGTCTC	72	G	T
3373	TGCAGGATCAGTGACAGACTGCTCAACAATCTGGTTTTTCATCAATCTAATAATAATAAAAATCTGTTGTAGAGGA	68	G	C
3375	TGCAGGACATCTCAGCTCATTTTGCAACTGAAATAGTAAACTCCAACTCATGACTAGCCACACCTACGTTGTTCTC	29	T	G
3376	TGCAGGTGGCAGTATTGCCACATTTTATGAATGGTGGTACTGCTAATGGAGTGAAAGAAAAGCACAGAGTCATGAA	17	C	G
3380	TGCAGGGACCAGAGACCACCTGTGCAGTGAATGTAAGTTAGTACGACCGGATCCTACAGAGAAGGAACTCATCATG	48	G	A
3385	TGCAGGTTAAGCATCTCTGGTCACATGTTAGCAGGTGTCCTTCACACGGTATCTGAGATCCTTCCAAATACTCTAA	67	T	A
3391	TGCAGGTTGACCTGCAGAAAGTCTGTGAAGATCAGTCTTCTGAAATGAACACAGCCACTCAGCACCTGGTACAGGG	12	C	T
3391	TGCAGGTTGACCTGCAGAAAGTCTGTGAAGATCAGTCTTCTGAAATGAACACAGCCACTCAGCACCTGGTACAGGG	71	C	A
3392	TGCAGGAGTTGAGGTGTTGGCTCCAGGACGAGACGGTGACATTGACTGGACATCGTCTTTGCAGCGTGTCTGCAAG	34	G	T
3392	TGCAGGAGTTGAGGTGTTGGCTCCAGGACGAGACGGTGACATTGACTGGACATCGTCTTTGCAGCGTGTCTGCAAG	67	G	A
3395	TGCAGGGGGAGAGACAGATCAACAACTGAGTCGACTCTATCACATACTGAGCCTTGGCTGCTCTCTCATCTCTCTC	32	G	A
3398	TGCAGGCCCAGGATTGAGATAAATAGTGCCGAGGAAATTGGTAAATCTCTCTCTTCGAGGGGAAGAAGTTCTTTTC	30	G	A
3399	TGCAGGTCAGAAACATGAATGCTTACATCGGTTTGTGTAAATAACTTGATGGGAAGGTTTTATGTATGGACACGCT	19	T	C
3408	TGCAGGGTTGAACTGTATATTTGACATATGTTTTGAATGAGTCACAGCTTTTCCTCTGTGGATGTTGAGGTAGAGA	22	G	A
3409	TGCAGGTTCCATTGTGTGTCCACTTGGCATGCTGCATTGGTTTGTGACAGTGCTGCCAAACTTTTGGTGCGCTGAA	22	G	C
3410	TGCAGGGGAATGGAAGTGTAAATGGTAATGAGCGTAGAAAAATTTAAAGAGGCCTGTTAAGGTTCACACATTTACT	37	A	C
3427	TGCAGGGAGCTGTGGCAATATCAATTTATAATAACCTAATCTAATCAGTCAGTGTTCCTAAAAATGCCAATATTAC	59	C	A
3428	TGCAGGCAGCCTTGGGACAAGAAGCTCATCATCACTCTTCACACTCCCAGGTGAATGGCAGGGGGGTCACTCTATG	60	G	A
3430	TGCAGGAGGCAAAGCATCCCCAACTTCCTTCTCATGGCGAATGCAGACAGTGTGTTAGCGCATGTGATCAACCCAG	50	T	C
3432	TGCAGGGCTTTAGTTTAAACAATGCACAATCAGACATAATAACTGGAAAGGAAACAGTAAGAGGGAGAAATGGATG	14	T	A
3436	TGCAGGCTGTACAGGCCTCTGCTGTCTCTGCAGCTTATGGGCAAAAACAAAGTTAACCACTTCTGTCATGCGTGTT	67	A	T
3439	TGCAGGCACAGACAGCATCAGTCAGTGTAGCAGCAACAGCATCAGCTAGCATGTTTGGCATTTGCTGTGGTGTGCA	30	A	C
3444	TGCAGGGCAGGCCCTGCCTTCCATCTGTTGTCTGTCCCAGCTAGGAGCAGCCCTGTTCCCCCTCCACTCGCATTTA	58	C	A
3470	TGCAGGCACAGGAGGACACGATCTGTGTAGACAACGGTTGTCACAGTTCAATAAGTCATGAGGCTGACAGTGGGCG	35	G	A
3470	TGCAGGCACAGGAGGACACGATCTGTGTAGACAACGGTTGTCACAGTTCAATAAGTCATGAGGCTGACAGTGGGCG	73	G	A
3473	TGCAGGCCCAAACAAGGAGGTTATTAGACTATGCATGATGGAGAAGATGTGCATGGCTTCAGCAAAGCGCATGCAG	14	A	G
3477	TGCAGGACGAGCTCAGCAGACTTCGTGCACAGATCGCCAAGATTGTGGCAAGTGATTCTGGTAGGTAACCAAAGCA	7	C	T
3481	TGCAGGTGCAGTGATGTAAACATCAATTTCCCCCTTGGAGGACAATAAATTGAATTGATAGATTGATTGATTGATT	17	A	G
3488	TGCAGGTTCATGAAATATCATGAAATGAGCATGTCTTAAAATGCAAATGATGTTCTCCGCACATGAAAGGAAGAAA	73	A	G
3492	TGCAGGGCAATTTATATGAAAATAACTGTAATATGATGGTAACAAGGACTTTATTTCTGATTTGTAGCTGTTTGGA	11	G	T
3492	TGCAGGGCAATTTATATGAAAATAACTGTAATATGATGGTAACAAGGACTTTATTTCTGATTTGTAGCTGTTTGGA	18	A	T
3493	TGCAGGTTAATTTATGTTTGGGTTACAGTAATAATAGCTAACGGTCTGTAAAGTTTTACAAAGCTGCAATCAATGA	29	T	A
3493	TGCAGGTTAATTTATGTTTGGGTTACAGTAATAATAGCTAACGGTCTGTAAAGTTTTACAAAGCTGCAATCAATGA	30	C	A
3495	TGCAGGTGAATGCTGAGGTGGTGGTGGGCTTAAAGAACAGGCAGCAATACCAATGTAGGGCAGCAGTGGTGTTGAG	51	A	G
3499	TGCAGGTCATAACTTTACAGAGCTTGATACTCTTCAAGGTATTACTGTACAGTGTGTACCTGGAAGTAGTTCTCTC	12	C	G
3499	TGCAGGTCATAACTTTACAGAGCTTGATACTCTTCAAGGTATTACTGTACAGTGTGTACCTGGAAGTAGTTCTCTC	15	T	C
3506	TGCAGGCCCACGAATTAAACAGTAGGGCATTCAAGGCCACGGCTTTCCTTGCCAGGTCAGTAATCCAGCCTTGTTA	11	G	A
3516	TGCAGGCGTTATGATCTGTGCAGCGAGAGCATGAAAGACAGTTCTCAATGAGGGTGGAATACTTCCGACAAGCGAG	40	G	C
3522	TGCAGGTAGCGGGTCTGGTGAGCAGACAGGGCCTCACCCAGAGGGACCACCATTTTGTCCACACTACGCTGGTGGG	44	G	A
3523	TGCAGGTAGGCACAGAGATTTTGCAGAATTCCTCCCTGTACTTACAGCTTTTATATATTCCTACAAATACACATCC	61	T	A
3526	TGCAGGTACCATATGTCTAGTCTTATCTCATTCAACATTTTATTCTAAAAAATATTAATATTATAAATCTATAACG	30	T	A
3526	TGCAGGTACCATATGTCTAGTCTTATCTCATTCAACATTTTATTCTAAAAAATATTAATATTATAAATCTATAACG	66	A	T
3533	TGCAGGCAGTAATACTACACGCAGGCGGCGTGGGTTCACAGCGGATACAGTGCAGCTCATATTTTGCAAAAAGAGA	42	A	G
3533	TGCAGGCAGTAATACTACACGCAGGCGGCGTGGGTTCACAGCGGATACAGTGCAGCTCATATTTTGCAAAAAGAGA	68	C	A
3537	TGCAGGAAAAAATACACACAAGAAATATCCAAATGTTATGTTCACAATAAGATTAGTACATAATAAGCTTTTGTTT	47	T	G
3537	TGCAGGAAAAAATACACACAAGAAATATCCAAATGTTATGTTCACAATAAGATTAGTACATAATAAGCTTTTGTTT	59	A	T
3545	TGCAGGACTCTCCTACTTCTAGCCTGTTAGTCTTTAACAGCATTTTATTCAACAGCAGTTTAGCAGCCAAAATGGA	44	T	A
3579	TGCAGGCTCAGACTCAGAATCAGGGGCTGGTCATGTGCAGTATTGAGGGATCAAGGTTCAGCCCTTATAAAACATT	18	A	C
3612	TGCAGGGATTTTTGTGGGCCATCCTCAGCCATGGGCCCCCCAGAATCATCACTGCCTTTCACCTCACCACTGAGGG	72	A	C
3614	TGCAGGTCCGAGCAACTCTGCCACTTCTTTATGAATTGTCACTAATCGAAATATGTTGGCGGGAATTACTGTCACT	20	C	G
3614	TGCAGGTCCGAGCAACTCTGCCACTTCTTTATGAATTGTCACTAATCGAAATATGTTGGCGGGAATTACTGTCACT	47	G	T
3620	TGCAGGGACTTGAACTTGTTGCCCCGCCTGAACTGGGGTGACAGCTCACTAAATCACTGCCTTTTAGTGGTGCTGC	58	G	C
3627	TGCAGGGAGGTGATTTTGTCATAGTGCAGAGTCGTCATCTCTTTCCCTGTCAGGGCAGTTCCTGTCTGGTCACTGA	44	C	A
3629	TGCAGGTGGTAAGGATGCAACATTAACACAAAGACAGATTTGCTTCCTGTTACCTCGTTAAACAATAAATAAATAG	54	T	G
3630	TGCAGGCAAAAAACACAGACTGGAAATTCATTCATTATCATGCACCAGAGGTTGGTTGCTGTTACATCATACCTCA	12	G	A
3640	TGCAGGAATGCACTGCACACAGCAAACTACTGCACAAGTCGCCACAGAGAGGAGAGGGGGTGCGCAAAGATATGGG	50	G	A
3642	TGCAGGAAAACTGTTTGGGATACTTCACTTCTTCAGCGAGTTCTCCGGGGGATTTCTTTCTGTTTTTTATTGCCTC	66	C	T
3653	TGCAGGAAAGAAATGTTTCTTTGGTCCTTTCTCAGTTGCCAATTTATTAGGTGCACCTAGCTAAAACTAATAGTTC	37	A	G
3653	TGCAGGAAAGAAATGTTTCTTTGGTCCTTTCTCAGTTGCCAATTTATTAGGTGCACCTAGCTAAAACTAATAGTTC	38	C	T
3654	TGCAGGCAGGCACACTCTGAAATGGCACAATGTTACACCAGGGCCATGATGCCGTGCTATAACCCACTCCAAAAAT	15	T	C
3654	TGCAGGCAGGCACACTCTGAAATGGCACAATGTTACACCAGGGCCATGATGCCGTGCTATAACCCACTCCAAAAAT	53	A	G
3658	TGCAGGAAGACTCTTGGCCACAGTCAAAGCCATATCCCCTTCCCAGAGTTCCTGCATCTATATAAACAAATGCACA	21	A	G
3666	TGCAGGTTTTCTGATCCTCTTATTTTTATTCATTGAATGCCGTCCATCCAGACATGTGTTTCAGTGCATGCCAGTG	21	A	T
3666	TGCAGGTTTTCTGATCCTCTTATTTTTATTCATTGAATGCCGTCCATCCAGACATGTGTTTCAGTGCATGCCAGTG	31	A	G
3668	TGCAGGGCTCTTTGTCGTCATGGTCACTTTTGCACATGGCTACAGGAGGAGAACACGCACCATTTTCGCCATGTGA	55	T	C
3676	TGCAGGACAAGTCTGTTCATCTAGCCTACGCTGTGTCGTCTTGCCTGACAGCGGGGCTGGTCTACCTACGCAAGGC	32	G	C
3676	TGCAGGACAAGTCTGTTCATCTAGCCTACGCTGTGTCGTCTTGCCTGACAGCGGGGCTGGTCTACCTACGCAAGGC	36	C	T
3680	TGCAGGGCATCATTTATGTTCCTCTCCTTCTTTATACTACTCCTGCTAGTATCTGAACACCGTCAGCATAACTGAA	9	A	T
3680	TGCAGGGCATCATTTATGTTCCTCTCCTTCTTTATACTACTCCTGCTAGTATCTGAACACCGTCAGCATAACTGAA	33	A	G
3696	TGCAGGGGTTTCAGTGAGAGGAGGCTTTGAGAGTAACACTCCACAGGCCTGTCATGGTTTGCTACCTTCTCACACT	28	G	C
3698	TGCAGGTAAAATGAGAACTGTGGTGAACATATAATTGCTGCAATTGAAAAATAGACTGAATGCAGCAGGAAAAAGG	30	A	G
3699	TGCAGGGTTCCTCACATACTAAAGGATGGAGATAGAAGCTAATAGTGTGAAATTTACCACATTAATGGTATAAAAT	24	G	A
3705	TGCAGGTGATCATCTTAGCTTAGTATAAAGATGACAAGTTGTGGGATAAACCTACTAACCTTTATTGTTAACATTT	44	A	G
3705	TGCAGGTGATCATCTTAGCTTAGTATAAAGATGACAAGTTGTGGGATAAACCTACTAACCTTTATTGTTAACATTT	48	G	A
3709	TGCAGGTCTGGCTGTTCCTCACCAGGTACGAGCTCTCCTTGCACAGAGTGAGTAGAGTCTCTGCCTCCGAGCGGCT	49	G	C
3713	TGCAGGCACAAAATCCTTATTTTGGTTTTCAATGTATTTCTTTCCACTTATTCTATCACACTACAACAAAGAAAAT	25	T	G
3713	TGCAGGCACAAAATCCTTATTTTGGTTTTCAATGTATTTCTTTCCACTTATTCTATCACACTACAACAAAGAAAAT	28	G	T
3717	TGCAGGGAGAAGCGGGACAAAAGGTTCAAACGTGGAGCTTTACTCTACAAAGACATTGTTTTATTAGCCTGTGATG	13	G	A
3724	TGCAGGTAAACTTAACCAGTCATTCATACACTGTGACCCTGAAACTAACAGACTTTGACTGTGAGTCCCGAGGCTA	33	C	T
3726	TGCAGGGTCCTCTACATATACAAAAAACAGACAAGTACTTATACACAGTACAGTCTCAATGTACTATCACATTCAA	33	T	A
3727	TGCAGGTATTAATATGTAATCGTCTACACATTCAAGCTATAACAAAGACAACAGAGCAATTAGTGGTGCTTTGTGA	21	G	A
3729	TGCAGGTCAGACAGCACGTTAACAGTCATTTATTTTACTCTGGTTCATGTGTTTGACTATATAGACCCTACATTGA	16	C	T
3729	TGCAGGTCAGACAGCACGTTAACAGTCATTTATTTTACTCTGGTTCATGTGTTTGACTATATAGACCCTACATTGA	66	C	A
3734	TGCAGGGGGCAACGCTGTCCCTGCTACTCAAACCGCAAGGTGGGACTATGAGCATTGCATGTATTGGATTTTAGGG	20	C	T
3734	TGCAGGGGGCAACGCTGTCCCTGCTACTCAAACCGCAAGGTGGGACTATGAGCATTGCATGTATTGGATTTTAGGG	64	T	G
3747	TGCAGGAAACTGTAATTTGGATGAGTATGGTGAAATCTGCAGCAATTATTGTCTACATTAATTAGGGGACGGAAGA	25	T	C
3750	TGCAGGCTGAGATAACTGTTGGAGGTGATTTAGTATCAGAGGAGCTGGTGAGGAGGAAGAAAAGGAGCAGAGGGGG	25	C	T
3763	TGCAGGGAACAACTGTCAGATGTGTCAGGGTTTTCTGTGGAAGCTCTTGGCAGAGGATCACGCACTCTTGCAACCG	42	G	A
3763	TGCAGGGAACAACTGTCAGATGTGTCAGGGTTTTCTGTGGAAGCTCTTGGCAGAGGATCACGCACTCTTGCAACCG	52	A	G
3765	TGCAGGTTGCCTCCTCATGCATGTTGCATTATGTGCACACTGCTGGCTCACAAACGACTTCTTTAATTTTCCTCCA	24	T	C
3765	TGCAGGTTGCCTCCTCATGCATGTTGCATTATGTGCACACTGCTGGCTCACAAACGACTTCTTTAATTTTCCTCCA	45	C	G
3778	TGCAGGATGTTTTGTAGAGGTGCTTAATCTGAAGGCCACTATAGTACCATAACAAAGCATTATTCAGACTATGAAG	22	G	C
3778	TGCAGGATGTTTTGTAGAGGTGCTTAATCTGAAGGCCACTATAGTACCATAACAAAGCATTATTCAGACTATGAAG	68	T	C
3781	TGCAGGCTCAGAGGACTGCCCACCGTCACCGACCCCTCAAGTGCCTCTACAGCTAATGGGGGAGTAGAAGGTTTAC	29	C	T
3789	TGCAGGACCAATCAAGACATTTACCTCTGATGTGGGGATAAGTAACCAATCTGAAGATGACTTATCGCTTCGGCGA	62	T	A
3791	TGCAGGAAAAGTGCTACTCTGTGAATGAACTTATCTGGAAAACTGTCAATTAAAACACCCAAAACTTTAAGTATGA	19	A	T
3800	TGCAGGCCTTAGAGCGCTTCTACCCCAAACGCTACAAACAGGACTGCAGCTCAGAGCAGCTCAGGTAAGACAAACA	68	G	A
3800	TGCAGGCCTTAGAGCGCTTCTACCCCAAACGCTACAAACAGGACTGCAGCTCAGAGCAGCTCAGGTAAGACAAACA	70	C	A
3814	TGCAGGTGCCTTTTTGATGATTTGCAGGAAACCTTTTACAAACAAACTGCTTTACAGGAAGGAAAAAAAGGTGAAG	72	G	A
3817	TGCAGGTTAAAAAGCATCATGGTGGGCAGGCAGCCGTCCCTACACAGCAGACTCCTGGTTTTGTGCAAGTTTGATG	44	C	G
3823	TGCAGGGCCGACATGCGCCTCTCCAGCTCATCCTTCCTGTGTCTGCGGCACAAGGAAGAAGTTTGGGGATACATTA	54	G	T
3823	TGCAGGGCCGACATGCGCCTCTCCAGCTCATCCTTCCTGTGTCTGCGGCACAAGGAAGAAGTTTGGGGATACATTA	59	T	A
3828	TGCAGGAGTGAATCTGTACCAGCCACAGTGCAGCAGTAGATAACATTAGCCTATAAAGATGATATAAATCACGGGG	43	C	T
3831	TGCAGGAAAGGGAAAGTATAAATGAGCTCTTGTACAGAGAATAATCCAGGTCTGAATGAAGGAACACAGCAATTGG	34	G	C
3831	TGCAGGAAAGGGAAAGTATAAATGAGCTCTTGTACAGAGAATAATCCAGGTCTGAATGAAGGAACACAGCAATTGG	41	T	A
3841	TGCAGGTCGAGTCCATGAGCCAACAGGTTTGTGAACTCAGTCGACACACTGAGGAGCTTCAGCAAAGCATCAAGAT	22	A	G
3842	TGCAGGACCTCAGACAGAAGCTCCACTTTCTCTGCCATTGATTCCAGGTCTCCGTGGAGCTCACGAGACTCACGAA	53	G	A
3844	TGCAGGGAGGCGTGCACTGGAGCTTGGGACCGGAGCAACTCCTGAGACAAAGCACCCAAAAAAGTTTAGAGAGTAC	56	A	C
3844	TGCAGGGAGGCGTGCACTGGAGCTTGGGACCGGAGCAACTCCTGAGACAAAGCACCCAAAAAAGTTTAGAGAGTAC	57	G	A
3845	TGCAGGCAGAGCTTACTGATATCCAGGAGCGATGGAAACATGCCAGCATCTGCCTGGACGAACAGAAGAAAGAGCT	39	A	G
3849	TGCAGGCGCGGTTGTTTCTTCTGCATGGTCAGATTTAACTTCCTCTTTGGTTTCTGTTGTTTTCTCCTCTGCATTT	41	C	G
3849	TGCAGGCGCGGTTGTTTCTTCTGCATGGTCAGATTTAACTTCCTCTTTGGTTTCTGTTGTTTTCTCCTCTGCATTT	63	T	C
3853	TGCAGGGAGGTGTTTGGCTAAAAAAGACTTTTTCAACATCCAGGCTGCAGCATTCGAGAGCTGACCGTCTCTCTTG	65	C	T
3857	TGCAGGTTTGGAGGTCTGCAGCTCACACAGTCGGTCCCTCATCTCACCTGCAAGAGGGGTCAGGAACCTTTACTGA	12	G	A
3857	TGCAGGTTTGGAGGTCTGCAGCTCACACAGTCGGTCCCTCATCTCACCTGCAAGAGGGGTCAGGAACCTTTACTGA	27	C	T
3859	TGCAGGATCAGAGGATGTTGTTGGAGTCCCTGAAGGTTACGACCACCGTGTCAAAGAATGGAGACAAGGAAGTAGA	72	T	C
3862	TGCAGGAGTCCACATTTGCATTTATAGCATTTGTGTAAGTGTTAACTATTATTCTATTAAACATTTTAACTAAACA	23	A	T
3862	TGCAGGAGTCCACATTTGCATTTATAGCATTTGTGTAAGTGTTAACTATTATTCTATTAAACATTTTAACTAAACA	32	G	A
3863	TGCAGGTTCCGTGATGCTTGTGGTCTGCAGTTCCTGCTCACATCACAAATGCAAGATCTGATGAAATCCCAGAAGA	11	T	A
3863	TGCAGGTTCCGTGATGCTTGTGGTCTGCAGTTCCTGCTCACATCACAAATGCAAGATCTGATGAAATCCCAGAAGA	17	T	C
3865	TGCAGGAGCAACAAATCAAGACTCCTGCGGGCAATACTGAGGAAGAAAAGAAAAGAAAGTAATTTTGTGTCTTGTT	54	T	G
3865	TGCAGGAGCAACAAATCAAGACTCCTGCGGGCAATACTGAGGAAGAAAAGAAAAGAAAGTAATTTTGTGTCTTGTT	72	T	C
3869	TGCAGGAAATGCAGCCCTGCATTCACCTATGCACAGGATGTGATGTGAAATTCCTTGTGATCCTTACAGTGGGTGT	11	C	T
3869	TGCAGGAAATGCAGCCCTGCATTCACCTATGCACAGGATGTGATGTGAAATTCCTTGTGATCCTTACAGTGGGTGT	66	C	T
3872	TGCAGGCGGACTGTATCTATTTGTTTTGAATATTTATCATTCAGATGTGCTTTCATGTTCCATTTTCGTGTCGTCA	66	C	T
43819	TGCAGGATGGACAGAGCAAATAAAAATGTCCCCCATGACCCTTACTGTACTCAAAGTTAGCAGTTTACCTTCCTTC	29	T	C
3878	TGCAGGAGGAGCTGGAGGCCGTGAGGAAGGTGTTGACCTGCTGTCAGGCCGAGTGCAGCAGCACCAAGAAGCTGCT	38	T	C
3878	TGCAGGAGGAGCTGGAGGCCGTGAGGAAGGTGTTGACCTGCTGTCAGGCCGAGTGCAGCAGCACCAAGAAGCTGCT	65	A	C
3879	TGCAGGGGAAAGACGATATGAGACGAATAAAATATAATAACATTTCCCCTTTCATCTTGACATGTAGTATTACACT	13	C	A
3879	TGCAGGGGAAAGACGATATGAGACGAATAAAATATAATAACATTTCCCCTTTCATCTTGACATGTAGTATTACACT	45	C	A
3891	TGCAGGAACTACACTTGTTCTTCCATCACAGTGCAAACCAGACAGCAGCACTGAAGGCAGCGGCTAGCACCCTGGG	20	T	C
3891	TGCAGGAACTACACTTGTTCTTCCATCACAGTGCAAACCAGACAGCAGCACTGAAGGCAGCGGCTAGCACCCTGGG	39	A	G
3895	TGCAGGTCGGTCTGTTTCTCTGTCATCTAGTAATGGGCTAATTAAGGAGAACAGTAACCCGCGGGAGCGCCACCCA	59	T	C
3898	TGCAGGTCCGGACACGTCGAGCCAATATACAGGTTAAACAGACCGTTGCATTTAGAAGATGCACTTTGACAATGAG	21	C	T
3907	TGCAGGCAGAAAAATAAACCAAACATTTTTGCCATCATTTATTAACCCACATATTTGTATGTAAATGTGTTTTTCT	14	T	C
3907	TGCAGGCAGAAAAATAAACCAAACATTTTTGCCATCATTTATTAACCCACATATTTGTATGTAAATGTGTTTTTCT	61	T	G
3910	TGCAGGATATGTTTATAAAGGCCTACAAAATAAAAGCCTGTAATCTTTTGAATGGGGTAAAAACAAAAGAGTACAA	37	T	C
3911	TGCAGGATCTCAGTGCTGTTTTCTATTCCCTCTTCCATCCAGGCATCCAGGATGTATTCAACGGGAGTGAAACCGG	53	A	G
3916	TGCAGGAAACAGACACACTAATCAGTGTGGAAAAAAGACTGGAAGACTCATCAGAGCTCAGGAGGGGTGTTAATGG	24	G	A
3916	TGCAGGAAACAGACACACTAATCAGTGTGGAAAAAAGACTGGAAGACTCATCAGAGCTCAGGAGGGGTGTTAATGG	45	A	C
3920	TGCAGGAGCAATCAACTGTGACGGCTGCAGCTGTGATTGGACAGGCGTCGTACCTGAGTTGGACTGGCTGCACGTA	18	T	C
3920	TGCAGGAGCAATCAACTGTGACGGCTGCAGCTGTGATTGGACAGGCGTCGTACCTGAGTTGGACTGGCTGCACGTA	45	C	T
3922	TGCAGGAGCGATTATCTGCTGAACACTGGAAATCTCTGGTCGGAGACATCCTGGTGCAGCTTATCGGCCAAAATGA	43	C	A
3924	TGCAGGGCCTCAAAGCAGGACTGAGTGAAGGCACAGGTGAGTCTTTATTGTTATAGAAAAAAAACAAAGTGTCAAA	64	A	C
3927	TGCAGGCTGATAAATTCTGCCTCCAGCTGACTCTCCTCATGCCTCAGTGCCCAGCGCCATGCCCGACTGCCTGCTA	18	G	C
3938	TGCAGGTAAGGAGGACATGCTGCAGAAGCGTGACTATGAGACGGCCTCTCTGTCAGAGATCAAGGCCCTGCTGAAG	21	T	G
3939	TGCAGGGGGAGACACAGAGAATGTGCTAGTGAAGTTAAGATTTTTTTAAAAAGCAGAAGATCTATCAACACTGACA	11	A	G
3940	TGCAGGATACCTTTATCGTCCACACCATCGAAGAAATCCAGGTGAGCACACGAAGGACAGGGAAAATTAGGAGACA	10	C	T
3940	TGCAGGATACCTTTATCGTCCACACCATCGAAGAAATCCAGGTGAGCACACGAAGGACAGGGAAAATTAGGAGACA	75	A	G
3944	TGCAGGATTCAGTCAGTGAGTCGGAGATATGGATGCCGGTTTGTTTGTGTATGCGTCTGTGTTTGCTCATGTGTTT	37	G	A
3959	TGCAGGATTCAGTTTGTGTAGTAATGAATGTTATGGGTTGGCTGAGCTTCTTCCAGCTGTTAAGATCACATTGCAA	70	T	C
3961	TGCAGGAAGCAGCAGATGAGCGGGAGAAGCAGCTGGCCGAGCTGTCTGCCAGGCTGGAGGAGGCACAGAGGAAACA	64	A	G
3962	TGCAGGGAGCTTATGGTTTTCTGGAGTTCAAGCAGTTTGGAGGCATCTGATGTGGAAGTGGCTTGTCCACCACCTG	33	A	T
3963	TGCAGGAGGAGAAGACCCAGACTCTAAGTCAGGAGAATGGCAATGAGAAACATGACCTGTCCAAGGTAGAAATAGA	37	T	C
3966	TGCAGGCAGGGTTTTCAGCTGAACACATACACTGACTGCAGAGGAGGAGACACAGAAGGAGTTACATATAACACAT	58	G	C
3966	TGCAGGCAGGGTTTTCAGCTGAACACATACACTGACTGCAGAGGAGGAGACACAGAAGGAGTTACATATAACACAT	73	C	T
3974	TGCAGGTATGTCCTCAGGTGCTCTTTGGCTCTGACCAACCAGCGCTGTACAAAGGTCAAGGACAGGGTCAATTTTC	26	A	G
3974	TGCAGGTATGTCCTCAGGTGCTCTTTGGCTCTGACCAACCAGCGCTGTACAAAGGTCAAGGACAGGGTCAATTTTC	74	T	C
3980	TGCAGGGCCTCTTCAGCCAGCTTCAGTCTCTTCTCCAGCTCCACCCGAGACTCTATCTCTGCCTGAGACACACAGC	26	T	C
3981	TGCAGGAGCTGAAAGGCTGCCTGGGCGTCAGCAAGGAGGGTAAGAGGAAAAGAGAAGCTGGGGAAAAACTGGGTGG	75	A	G
3982	TGCAGGGAAATGGCCCTGTCCTTATTCAGGTCACAGTAGTCGGTGAACTTGCGGGCACATTTCTTGGGTTTGGCTT	29	G	A
3984	TGCAGGCTCCGCAGCTCTGGGACCAGGTGCTGCACAGTGGATAGAAAAGTTTCTCTTTTAAGGATGGATGTAGGTC	28	G	A
3984	TGCAGGCTCCGCAGCTCTGGGACCAGGTGCTGCACAGTGGATAGAAAAGTTTCTCTTTTAAGGATGGATGTAGGTC	51	T	C
3988	TGCAGGTGTGGTGCGGTCGTAACAGCAGCCGTAGGTGGTGGTACGGCACTGTACTGCATTCTCAGTGGGAAGAGAA	10	A	G
3988	TGCAGGTGTGGTGCGGTCGTAACAGCAGCCGTAGGTGGTGGTACGGCACTGTACTGCATTCTCAGTGGGAAGAGAA	64	T	G
3991	TGCAGGTCGGGAACAAGTCAAATTATTTCCAACCTCAACAACTACAGGAAATGAATGCACATCAATAAACTGATTA	7	T	C
3991	TGCAGGTCGGGAACAAGTCAAATTATTTCCAACCTCAACAACTACAGGAAATGAATGCACATCAATAAACTGATTA	19	A	C
3992	TGCAGGAGGCTGAGATCACAGAGCAGACCATGGCTCTGGAGGCAGGTCTGGCCCAAACGGGGGACAGCCTGTCCCT	58	A	G
3993	TGCAGGCTCTGCTGGAGGATATCACATGCCACCTCTGCCTCCTCCGCTTCCTCCAGTTCTCCCTTCTTAACCTCAA	69	A	G
3997	TGCAGGAAAAACATTGTGCCACATGAGTACAGACGGCATTTTCCCACCGAGATGAAGGATCACAACTCCCACGACA	59	T	C
3998	TGCAGGAGGACATGAGGCAGAAGCACACGCCTCTCTTTTGGAGTTGGCTCCATTTTGTCCGCCTTGTTAAAATGAC	39	T	G
3999	TGCAGGCCGCGACTATCTGACCCTCCTTAACCTAATGACGTTTCCTCCTCAGTCTCCTCCACGACTCAGCTCCCTC	16	C	T
3999	TGCAGGCCGCGACTATCTGACCCTCCTTAACCTAATGACGTTTCCTCCTCAGTCTCCTCCACGACTCAGCTCCCTC	36	G	A
4008	TGCAGGTCTTCTCCTCTGTAATCACACATTTAACCTGCTGGTGGAAGATTCGCTCCTCCTGCACCTGAGAATACAG	71	T	C
4012	TGCAGGACGAAACACATGCATTATGTGTGCTTTTGCTATATGGTTTGGTTTCTCTACAAATAAATGTGCATGTGTA	46	G	T
4012	TGCAGGACGAAACACATGCATTATGTGTGCTTTTGCTATATGGTTTGGTTTCTCTACAAATAAATGTGCATGTGTA	54	T	C
4015	TGCAGGAAGAAAAGCCTCCGGGTGACGTCCTGGATCAGCTCCTCGCTGACGTCCTCGGGGTAAAACTTGGCCCTCA	26	A	G
4015	TGCAGGAAGAAAAGCCTCCGGGTGACGTCCTGGATCAGCTCCTCGCTGACGTCCTCGGGGTAAAACTTGGCCCTCA	68	A	G
4019	TGCAGGTATCTTAGCATAAAGACTGGAAGCAGGAGGAAACAGCGAGCGTTTTAAAATAAAATCTTCCTCCCAGCTC	32	G	C
4025	TGCAGGTATGAATGACTTCAGTTACTTGCACACCAACTGCTTCGAGGTGACGGTAGAGTTGTCCTGTGATAAGTTC	54	G	A
4043	TGCAGGCCACCATGGCCTCCTTTGTGCTCCAGGACTCTCCACAGATCAGACCCCAGCTCTGCGTCCCGTTAGAGTC	22	G	T
4044	TGCAGGCAGCTGGGCTTGGGCTACGCTAACCAGGGCCTGCAAGTAGGTTATTAACACCAACTAGAGCTGCTTTAAC	11	G	A
4050	TGCAGGGGAATTCACCCGACGCCCACCTTTCCTGGAATCTGCCCTACTCTGATAGCTCGACATGCAAATACGCCAC	71	G	A
4055	TGCAGGCCTCTCTGCTGCAGGTGGTGGAAGATTATTCAACAGTGAAGATGAATCTGGAGTCTCACACTTATAAACA	35	T	G
4060	TGCAGGAAGTGAGCTAGAATCAATATAACCTTTATAACGATAGTAAATGCTGCTGTAAAAAATGGATAGAGTTTAT	6	A	C
4060	TGCAGGAAGTGAGCTAGAATCAATATAACCTTTATAACGATAGTAAATGCTGCTGTAAAAAATGGATAGAGTTTAT	22	A	G
4063	TGCAGGCTGCAGCAGGGCCGATCAAAGGTGCCCTCACACAAAGCTTCAGCCTGGGTGTCACCTTTAAAACCCCTGT	10	A	T
4063	TGCAGGCTGCAGCAGGGCCGATCAAAGGTGCCCTCACACAAAGCTTCAGCCTGGGTGTCACCTTTAAAACCCCTGT	12	C	G
4071	TGCAGGGGATCTTCAGATTGCAACTGTACGTCGATTGCGTCCATTTGGGGGGGCTCTGAAATCCAAACAGAGTCAA	34	A	T
4071	TGCAGGGGATCTTCAGATTGCAACTGTACGTCGATTGCGTCCATTTGGGGGGGCTCTGAAATCCAAACAGAGTCAA	46	T	G
4072	TGCAGGCCAGCTTAGCGTTGTCATACGAGTCCTTTGCCGTGATGAACTTCAGGCAGGAGTTGCCCACCAGATGCCA	16	A	G
4072	TGCAGGCCAGCTTAGCGTTGTCATACGAGTCCTTTGCCGTGATGAACTTCAGGCAGGAGTTGCCCACCAGATGCCA	40	A	G
4074	TGCAGGGACTCTGCAAGCTGAACAACAGAGCTCCCTTAGAGGATCACAGGCTCCAGACTCCCCTGAAGCCAACACA	59	C	T
4080	TGCAGGGACAAACAGGTTGGTTTTAAAGTGTCAGTGTTGATGGCTGATGTGTCAAAAACAAGTCGATGTTTATCAG	8	C	G
4084	TGCAGGATGAGAAAAACCAAGAGATCCTGAATTGGATCTGGTTTTGAGATGTGTGAAAACTTCCCTGCTACAGTTC	30	G	A
4086	TGCAGGTGGCACTCCAGGAAATATCAGGGTATCACCAAACCCATGAGGATTCATCCTCAGGACACCATTAATGTCT	22	G	A
4103	TGCAGGGTTGGTAGTTAGAATCCTTTAATTGGCTGGTACACTACATGCTCAAAAAAATATGTGGATACCTGAACAA	23	T	C
4111	TGCAGGGCACGGCTAACCAGTTAGCAATGCTAACACTGCCTCTTGAGATGCATTAGCATTTTTACCATTTACAGAG	9	T	C
4111	TGCAGGGCACGGCTAACCAGTTAGCAATGCTAACACTGCCTCTTGAGATGCATTAGCATTTTTACCATTTACAGAG	34	G	A
4122	TGCAGGACCTTATTTTACCCTTCAGTTCATCAGTTTATGTGGTGATTTGTGCCTTTTCTAGATCCTGCTGCTAATT	17	C	A
4122	TGCAGGACCTTATTTTACCCTTCAGTTCATCAGTTTATGTGGTGATTTGTGCCTTTTCTAGATCCTGCTGCTAATT	46	T	G
4134	TGCAGGGGGCAGCGTGCACTGTGTCTCTGACTGACAGCTTTGGCCTCATTGCAGCAGTAGACTCAGAATAGTGGAG	24	C	G
4137	TGCAGGAAAACACACAGACACAATCCCACTGATGAAGTGCTGAGTGATGTTTAAAGTGACTGCAGGGAACATTGAA	8	T	A
4137	TGCAGGAAAACACACAGACACAATCCCACTGATGAAGTGCTGAGTGATGTTTAAAGTGACTGCAGGGAACATTGAA	41	T	G
4140	TGCAGGGTGTTGAATTATTTAACTAATGCCTCATTTAAAAGTAGCAATGTAATACACAGACAGCCTCGGAGAGCCT	22	C	T
4146	TGCAGGGCAGCAATATATGGAGCAATCAGGAAAGTCGTGTATATTAAATTATTCCTCGCACTTTACAGTCTAATAC	34	T	A
4146	TGCAGGGCAGCAATATATGGAGCAATCAGGAAAGTCGTGTATATTAAATTATTCCTCGCACTTTACAGTCTAATAC	56	T	C
4154	TGCAGGTCGATCACTCACAAAACTGTCAGTTTCCAGGTCGAGAAGACAGATGTTTGTTGTTTTTTTTAATATTAGT	67	A	T
4154	TGCAGGTCGATCACTCACAAAACTGTCAGTTTCCAGGTCGAGAAGACAGATGTTTGTTGTTTTTTTTAATATTAGT	68	T	A
4157	TGCAGGCAGCGATTAGACGACACTGAGCCAACACGCAGGTCACTGGGTCCTCGTCTCATATCGCCTCTTTTTATGA	20	T	C
4157	TGCAGGCAGCGATTAGACGACACTGAGCCAACACGCAGGTCACTGGGTCCTCGTCTCATATCGCCTCTTTTTATGA	43	T	C
4158	TGCAGGGCTGAGCACGAGGCGCCCTCTGGTGGCGGTTTGAAGATCAGGACTTTATCCGGATTTCTTCTCTCTGTCA	20	G	A
4158	TGCAGGGCTGAGCACGAGGCGCCCTCTGGTGGCGGTTTGAAGATCAGGACTTTATCCGGATTTCTTCTCTCTGTCA	57	G	T
4166	TGCAGGCGCTGAACAGCAAGCCTGGTCCAGTTGCAGTAAATGTCAGTGTTTTTGTACTTTTTCTATTAATAAACCG	54	A	T
4166	TGCAGGCGCTGAACAGCAAGCCTGGTCCAGTTGCAGTAAATGTCAGTGTTTTTGTACTTTTTCTATTAATAAACCG	57	G	T
4168	TGCAGGAGATCACTGAGATCCAGCAGCATGTCTGACAGAAACTGGTTAAGGCCACGAAACCAAAAGCAGGAGAAAA	66	A	C
4171	TGCAGGGACCCATGAGTAGCTAGCCGTCATGTTCAGCTGCTTTCGTCGATTACATTACCATCATCATATTTGTCCC	43	C	T
4182	TGCAGGAGACGGTGTAGTTAGTGTAAGTTGAGCTTCAAAGTTCATTTGTGACTTTGGAAGTATGAGTTCAATCAAG	31	G	A
4182	TGCAGGAGACGGTGTAGTTAGTGTAAGTTGAGCTTCAAAGTTCATTTGTGACTTTGGAAGTATGAGTTCAATCAAG	70	G	A
4183	TGCAGGTGCTTGGTCAGGTTAGAGGTTGTGTTGGCAGCGGTGGAAAGCTGCTTCTGCCCCGGGCACAACTTACATT	44	T	A
4188	TGCAGGACTGATTCAACAAGTTTCTATGGACTTTTTTGTCTATGGACTACTCTGTTTCCCTGGTGACATCATATTA	58	C	A
4191	TGCAGGATGGCCACAGCAGGGCTCTGTTACGTGGTGTGTGCTGGCCAGGCGAAGCGGTTGAAAGCTCTCTGCTCGG	52	A	G
4194	TGCAGGAAACCCACCAAACCTTCAATAAACTGATTATTATTGGTGCCTCCAAGTAAACTTCACGACAAGACCCTTT	23	A	T
4196	TGCAGGCTTTTGAACATGAACACACCAGTTACTGCATAAGCTGGAAGGACTTTAAATTTCTTAAAAGCACGCTGAC	39	G	A
4201	TGCAGGACTTTACTCCATGAGGCCAACTGGGACAGCGTTGGGTAAGTCATTATTCTTAAAGGAGGATAGTTCAGAT	21	G	A
4201	TGCAGGACTTTACTCCATGAGGCCAACTGGGACAGCGTTGGGTAAGTCATTATTCTTAAAGGAGGATAGTTCAGAT	66	G	T
4207	TGCAGGAGGAGTGGGATAACCTCCACAGCCTGCTGGGCCGGAGGATGGACCTCACAGAGGCCATCGTCAAGGTATT	16	T	C
4207	TGCAGGAGGAGTGGGATAACCTCCACAGCCTGCTGGGCCGGAGGATGGACCTCACAGAGGCCATCGTCAAGGTATT	67	T	C
4211	TGCAGGTGTGGAAGGTCTACGCCCGCCTGGCTACGTCTTTCTCCCAGCGGCTGCAGGCGCTGCAGAGTGACACTGA	19	C	T
4212	TGCAGGGAGAGCGGAGGGCTGCTGTGATGATCGAGAGTCTGAGATGTTCTCATTGTTTTCAGCATCCCATGATTCA	52	C	T
4217	TGCAGGAGGAGAATGCAAAGCAACAGGTCAGATATCCTAAAATAACTCTGATTAACTGCACACAAGAACACACTGA	32	G	T
4222	TGCAGGTATGAAACTAAACAGACCTGCTTCCATGCCGAGCGGGGAACCACTAATGATGTGCATGTGAGCCTGTAAT	20	G	A
4222	TGCAGGTATGAAACTAAACAGACCTGCTTCCATGCCGAGCGGGGAACCACTAATGATGTGCATGTGAGCCTGTAAT	43	G	A
4223	TGCAGGTGTGAAGCAGTTTTCAAGTCTTTAGAGGAACAAGTCACAAGTCTTCATAGAAAAATTGTAATAAATCAAA	56	A	G
4224	TGCAGGCTTTCCTGCAACTTTTCACCTCCCTCTAACGTTGCCTAACACCAGAAGGAAAAAAATGTTAAAGTGCTTG	32	T	C
4226	TGCAGGGCGTGAAGGGAGTCCATCAGGCAGCGAGCTGTGTTTGTAGAGCAGGTACCCTGGCGCTCGCTTAGCCTGG	21	A	C
4226	TGCAGGGCGTGAAGGGAGTCCATCAGGCAGCGAGCTGTGTTTGTAGAGCAGGTACCCTGGCGCTCGCTTAGCCTGG	31	A	G
4228	TGCAGGTGGAAAAACTCCAATATTCACTTACTGTACATTACCTTCTTCCTCAGGTTTCTGTGGGAACTCAGTAGTA	30	C	A
4228	TGCAGGTGGAAAAACTCCAATATTCACTTACTGTACATTACCTTCTTCCTCAGGTTTCTGTGGGAACTCAGTAGTA	46	T	G
4232	TGCAGGACCGTCTTCCACTGCTCCTCTGTGTCTCTGACTGTCTGCTGAATGTGGGCTTTCCTGCCCTCGTCTGCGT	17	C	T
4232	TGCAGGACCGTCTTCCACTGCTCCTCTGTGTCTCTGACTGTCTGCTGAATGTGGGCTTTCCTGCCCTCGTCTGCGT	35	G	C
4234	TGCAGGACTTTACTCCACTCCTTCTCTCTGCATTTGACTGCATCCTCAACCTCTCTTCTCCTGCTCTCGTCCAGGC	43	C	G
4234	TGCAGGACTTTACTCCACTCCTTCTCTCTGCATTTGACTGCATCCTCAACCTCTCTTCTCCTGCTCTCGTCCAGGC	68	G	A
4235	TGCAGGCTGCTGAGCAGGCTCTCAACAAGGCAGAGACTGAAGCCACCACCGAAAGAGACTTTGATGCTTTCAAAAC	60	T	A
4235	TGCAGGCTGCTGAGCAGGCTCTCAACAAGGCAGAGACTGAAGCCACCACCGAAAGAGACTTTGATGCTTTCAAAAC	63	A	C
4236	TGCAGGAGTGCCACAAATCAGAAATATTCAGTCAAGTTATGATGAAATAATAATAATTATAATCTTGAATTTAGTC	32	C	T
4237	TGCAGGTGACAGAGAAGACAGATGCCTACATGGACAACCTCCGGGTGGCGCTGGAGCTGTGGGAGAAGCAACTAAT	70	A	G
4243	TGCAGGCTTGGCTGGAGCAGGGCTCTGTAACACACAGTCATGGCCACAGGCCAGAGGTATTATTAACACATCATTT	26	G	T
4243	TGCAGGCTTGGCTGGAGCAGGGCTCTGTAACACACAGTCATGGCCACAGGCCAGAGGTATTATTAACACATCATTT	43	C	A
4245	TGCAGGATATTTCTCCCCAAATCACCTCTGTGTTGTGAAGTGACAGCAGAGATTACCTCTCCCATCAGCTATTGTC	43	C	A
4245	TGCAGGATATTTCTCCCCAAATCACCTCTGTGTTGTGAAGTGACAGCAGAGATTACCTCTCCCATCAGCTATTGTC	63	G	A
4246	TGCAGGTCAACCGCTTGTTTATCTGCTTTATCACAAAGTCCTCTGGTCTTCCTCAAGGACTCATTATAGGTCTGAA	62	G	A
4248	TGCAGGAGCTGGTGCCCCATGTACCAAGGCTGAGTCCTTGCTGCAGCGGCCCAGGGTTTGAATCCGACCTGTGGCC	47	G	A
4250	TGCAGGCTGCACTGCACGAGACCCGGCTGGAGCTCCGGGGGGACATCCAGACTCTGGGAGGCCGTCTGGGCGCCCT	41	G	T
4250	TGCAGGCTGCACTGCACGAGACCCGGCTGGAGCTCCGGGGGGACATCCAGACTCTGGGAGGCCGTCTGGGCGCCCT	70	C	T
4252	TGCAGGCTCTGCGGGCAAATTTATCTTTTTATTAGCATAGGCATCCTCAAATCTGCATATGGAGCTCTCCGGAGAG	29	T	C
4252	TGCAGGCTCTGCGGGCAAATTTATCTTTTTATTAGCATAGGCATCCTCAAATCTGCATATGGAGCTCTCCGGAGAG	38	T	A
4253	TGCAGGAACCCCAGGAGGTAGACCGAGAATCAGAAGGTTGCACGTCCTTGAGCAGGACGCTGAACTTCAAATTGCT	37	T	C
4253	TGCAGGAACCCCAGGAGGTAGACCGAGAATCAGAAGGTTGCACGTCCTTGAGCAGGACGCTGAACTTCAAATTGCT	54	G	A
4256	TGCAGGTCTGAACTCTGTGCGACCCTCCGCCATGTCTGTCGCTTTGGGATCAGAATGGAGACACCTGCCGACTCGT	74	G	T
4258	TGCAGGCCTCTATACGGTGCAAAGTTTTCTCCAAAGTAATAAACATTCATAAGAGGAAAGGCAGCAAGAAATCGCA	67	A	G
4258	TGCAGGCCTCTATACGGTGCAAAGTTTTCTCCAAAGTAATAAACATTCATAAGAGGAAAGGCAGCAAGAAATCGCA	75	A	C
4263	TGCAGGCAGCAGGTTGAGCAGGAAGTAGCGTTTCCAGCTGACTTGTTGTATGTTGTTGTATCCGGTACTGTTCTCA	32	T	A
4263	TGCAGGCAGCAGGTTGAGCAGGAAGTAGCGTTTCCAGCTGACTTGTTGTATGTTGTTGTATCCGGTACTGTTCTCA	54	G	C
4271	TGCAGGATATTAAAGCACTCAAACTGAAGTGAATTACAGGAAGTCCTTCAGCTTTCTAAGGTTGTAATAATAAGTT	20	G	A
4271	TGCAGGATATTAAAGCACTCAAACTGAAGTGAATTACAGGAAGTCCTTCAGCTTTCTAAGGTTGTAATAATAAGTT	46	G	T
4826	TGCAGGATTCCTCAGTGCGTGTTCATGGAGCTCCAGGAGAGGCAGCTTGAGAAAATATTTTCCCTCTGCATGGCGG	15	T	C
4826	TGCAGGATTCCTCAGTGCGTGTTCATGGAGCTCCAGGAGAGGCAGCTTGAGAAAATATTTTCCCTCTGCATGGCGG	75	C	G
4827	TGCAGGTCGGATAATAATAAAATGTCACCGCAGCCTCAGTCAGGGAAAATAATGGGCTGGTTCTCTGCTTTTCTGC	9	G	A
4827	TGCAGGTCGGATAATAATAAAATGTCACCGCAGCCTCAGTCAGGGAAAATAATGGGCTGGTTCTCTGCTTTTCTGC	74	A	G
6007	TGCAGGCAGCCACCGGTTCCTTTTTTATTTAAAAATGTGAAAACCAACTTGCAGTGCCTTGAAAATAGCTTAACAT	20	G	T
6007	TGCAGGCAGCCACCGGTTCCTTTTTTATTTAAAAATGTGAAAACCAACTTGCAGTGCCTTGAAAATAGCTTAACAT	60	G	T
6047	TGCAGGATGCTAGCACTATATACGTGTTCAAAGTCAGTGAAGTCATTGTGGGTTCAATCACAAATAATGAATTTCT	17	A	T
6047	TGCAGGATGCTAGCACTATATACGTGTTCAAAGTCAGTGAAGTCATTGTGGGTTCAATCACAAATAATGAATTTCT	64	T	C
6048	TGCAGGCAGGACAGTGGGTGGTGAAGAGATTGATCTATTGGGGAAGATTTAATTAATTCCTTCATTGTTTAAAGCT	22	G	A
6092	TGCAGGCATAACAAAATGCGGAGTCCTTTTCCACCGAGTATTCAAGCCAGTCCCTGTTCAAACACCAGCTAAAGGA	46	C	T
6092	TGCAGGCATAACAAAATGCGGAGTCCTTTTCCACCGAGTATTCAAGCCAGTCCCTGTTCAAACACCAGCTAAAGGA	62	C	T
6093	TGCAGGAAATTCAAATCTGTATCATCGGACGCGACCTTCTCCATTAAAGGGATTTAATGATTGGAAACATGCAATT	29	C	T
6109	TGCAGGGCAGAGTTTCACCTGAGTACATTCAGTGCTGTGATTAGAGCTACTTCACTCCCGCTGATGGTCCTCAACT	61	T	G
6189	TGCAGGTGGAGCTGTCCTTCCTCCTTTTTTTGTTTAACTAACATTACTCAGCCCCTTTGTGCTATTTCTTGGTTCT	41	C	T
6234	TGCAGGCATAAGCACCAGATGACTTGACTTTAGGAGTGATGGTGCACTTAAATGCACATTCAGTTCAACAGCCTCT	26	A	G
6235	TGCAGGAGGTGAGCTCCAGTATGTCCACACAGGACAAGAGTTAACTACTGTATATGCATGCACACCCAGCATGGCT	32	G	A
6235	TGCAGGAGGTGAGCTCCAGTATGTCCACACAGGACAAGAGTTAACTACTGTATATGCATGCACACCCAGCATGGCT	66	C	A
6373	TGCAGGCGGTCCATCCAGGATCTGCAGGTTGTTTTTTGGGGGGTTGTTGCAGCCTACAATGACCTGATTTCACTGC	24	C	G
6373	TGCAGGCGGTCCATCCAGGATCTGCAGGTTGTTTTTTGGGGGGTTGTTGCAGCCTACAATGACCTGATTTCACTGC	64	G	T
6374	TGCAGGTCGCATTAAACCGGAGCTACAGGTTTAAAGGTGATCCACCTCTTTACTCACTCTTCAGGTGAGTGACGGT	18	G	T
6374	TGCAGGTCGCATTAAACCGGAGCTACAGGTTTAAAGGTGATCCACCTCTTTACTCACTCTTCAGGTGAGTGACGGT	43	T	A
6387	TGCAGGCGTCATCAATAAATCAGCAGAAGATAACCAGCGTCACTTTTAGATAGCTGGTGTATCGAAACATCAGTGT	62	T	C
6417	TGCAGGTTACTGGTTTGGTATCGAGCTGGATCAGCCGACAGGGAAACACGACGGCTCGGTGTTTGGAGTCCGCTAC	57	G	T
6417	TGCAGGTTACTGGTTTGGTATCGAGCTGGATCAGCCGACAGGGAAACACGACGGCTCGGTGTTTGGAGTCCGCTAC	69	C	A
4703	TGCAGGATTCAGGGGTGATGCAGCTCTCCGCTGAACTGGGAAGTCCTCACTGTCGACTGAAAACACTCAGGTCACA	29	G	A
4726	TGCAGGGTTTCAGGTGCTCTGGATGAGTCTGAAGCCTTTAATCTGTTTGCTTTCAGCAGGCTGAAGCTTCTTCAAC	47	G	T
4746	TGCAGGCTGAAAGTAGTTACACGTTTATTCTACAGACTGTGTAGTTAAAAGTGGATGTAGTCTCTGTGACATCAAC	41	T	C
4746	TGCAGGCTGAAAGTAGTTACACGTTTATTCTACAGACTGTGTAGTTAAAAGTGGATGTAGTCTCTGTGACATCAAC	57	T	G
4747	TGCAGGCAAAAGTGATGGGACAGCACAAATCCGATTTTTCAGGCCACTTTCTGTGGTCCTAAATCAGAGACATATC	65	A	G
4805	TGCAGGAAATGAAGAGAATTTCTACAGGAAACTTTCAGAAACATAACAGAAGATTATTTTTCTCAGTCTTGGATGA	24	C	T
4805	TGCAGGAAATGAAGAGAATTTCTACAGGAAACTTTCAGAAACATAACAGAAGATTATTTTTCTCAGTCTTGGATGA	62	T	C
4894	TGCAGGGCTTCGTGGAGCCCGTCCTGGAACCTCTGCACCGAGTCCGGACAGTCCACCGGGTCAGCATCTGACGGAC	38	T	C
4909	TGCAGGGAACCTACCTGTGTGCATGTCACCAGGGCTTCACCTCCACCGTCGATGGGAAGGACTGTGTGGGTGCGTA	48	C	T
4909	TGCAGGGAACCTACCTGTGTGCATGTCACCAGGGCTTCACCTCCACCGTCGATGGGAAGGACTGTGTGGGTGCGTA	55	G	C
4925	TGCAGGAGAAACCCCTTGTTGGAGGTCTTAGGCTGCTCATCTTTGTTGTGGGTCTCAGTAGAGGATGGATCCAGGT	38	A	C
4925	TGCAGGAGAAACCCCTTGTTGGAGGTCTTAGGCTGCTCATCTTTGTTGTGGGTCTCAGTAGAGGATGGATCCAGGT	49	G	T
4929	TGCAGGTAGGTCATGTATTGTACAGTGGAGGCCATGTTTGTAGTCCTGTTGTTGGAAAGCTGAGCTCAGTCGGTGG	75	G	A
4930	TGCAGGCAGCACTTATTATTCCAGACGAAACACATCTGTAACCACGGTAACTGTATACAACAAAGATGGCTTAAGC	44	C	T
4957	TGCAGGATAGGCGATGAGGCCAGAGTTGGGGTCGGAGGTCAAACCGCTGCCGCTGACTGTGCCGATGCCCAGAACT	51	G	A
4957	TGCAGGATAGGCGATGAGGCCAGAGTTGGGGTCGGAGGTCAAACCGCTGCCGCTGACTGTGCCGATGCCCAGAACT	62	C	T
4958	TGCAGGGTAAGCCCCGCCTCCTCCGACTCACCTGTACTGAAAGGGCGGCTGCTCCTGATAGTTTCCCAGCATGCTC	52	T	G
4978	TGCAGGTAGGCAACGTCACCGCAACTACAGCCTTGTTGATAATTGATTTGTCGTTGTTAATGTTGTTTTTTTTGTT	40	C	A
5007	TGCAGGACAGGAGAAGACACAAAATGACAGGAATTTTGGGTTTAGACAAGAACAATAGAAAAAATTCTGTGGCACA	36	T	G
5009	TGCAGGACAGGAGAAGACACAAAATGACAGGAATTTTGGGTTTAGACAAGAACAATAGAAAAAATTCTGTGGCACA	36	T	G
5039	TGCAGGTGTAACAGTGCTCTTCCAGACAGAGGCTGCTCTTATCTCCATTCTCGATTGCCTCAACACGCCCTGCAGC	52	G	A
5039	TGCAGGTGTAACAGTGCTCTTCCAGACAGAGGCTGCTCTTATCTCCATTCTCGATTGCCTCAACACGCCCTGCAGC	61	G	A
44040	TGCAGGATACATGAAGGTGTTTGGGTTTAAACCCACTGAAAAATGTCTGAGAGATAACTGCATGAAGAAACATGCT	32	C	A
5083	TGCAGGCGGCGTTTGACGTGACATTCTGTCCTCATCTGAGAGATCGACGGCGAACACCTGAGTGAACTTTAGCCTC	36	T	G
5084	TGCAGGATGTGACGTCACAGGATGTGACATCAGCTCATATAAAATTGCTGTGGTGGGAAAACTTCGTAACGTCCGT	69	T	C
5087	TGCAGGAAAATGTCAAACTGTGCCGAACGCACCCGCAAACAAAACAAACACACCTCATCTGAACTCACAGGTGCAG	34	A	G
5087	TGCAGGAAAATGTCAAACTGTGCCGAACGCACCCGCAAACAAAACAAACACACCTCATCTGAACTCACAGGTGCAG	72	A	G
5115	TGCAGGAGTTCATAAGACGTTTGTGGAGAATAAATCTACACTCACACCCAGAACGTTAACTTTAACGGTTGATGTG	18	G	A
5115	TGCAGGAGTTCATAAGACGTTTGTGGAGAATAAATCTACACTCACACCCAGAACGTTAACTTTAACGGTTGATGTG	53	C	T
5121	TGCAGGTATCATTCATACTACTCTCATACATACTGATGGACTCACATGTTGAAGAGAAGTCGGTCTCTTCTGGGTC	19	T	A
5121	TGCAGGTATCATTCATACTACTCTCATACATACTGATGGACTCACATGTTGAAGAGAAGTCGGTCTCTTCTGGGTC	43	A	T
5167	TGCAGGTGTTAATCTGCAGAAAATGTCAGTTTTCAGTGATTCTTTAATTTTTTGTCTCTAAATGTTCTAAAAGTTT	22	T	A
5167	TGCAGGTGTTAATCTGCAGAAAATGTCAGTTTTCAGTGATTCTTTAATTTTTTGTCTCTAAATGTTCTAAAAGTTT	71	A	C
5235	TGCAGGACTGAAGGAGCCCCACAGCCAAGCTCCCTACAGACCACCTCTGCATCCTGTTGGTCAAAGTCAGCTTCAC	14	A	G
5235	TGCAGGACTGAAGGAGCCCCACAGCCAAGCTCCCTACAGACCACCTCTGCATCCTGTTGGTCAAAGTCAGCTTCAC	64	A	T
5331	TGCAGGTGCAATGATGTGAACATGAATTTCCCACTTGGAGGACAATACATTTAATTTAACTGAATTTAATTGACAA	47	A	C
5331	TGCAGGTGCAATGATGTGAACATGAATTTCCCACTTGGAGGACAATACATTTAATTTAACTGAATTTAATTGACAA	66	G	T
5395	TGCAGGGGACAAGAAAGACAGAGCGAATGACATGTAGCAAAGGGCCACAGGGCAGAGTTGAACCCATGGCCCCTTC	35	A	G
5395	TGCAGGGGACAAGAAAGACAGAGCGAATGACATGTAGCAAAGGGCCACAGGGCAGAGTTGAACCCATGGCCCCTTC	50	A	G
5467	TGCAGGCAGTATGGTGGATCTGACCAAAAAGCAGTCCCTTATTGGGGTTTGATTTTCAGAATATCAGGTTTTAAAC	47	T	A
5468	TGCAGGAACATGGTGCTTTTGATTATGTTTGTAATGTGTTGCTAACTTAAACTGCTTATTTAAAAGTGATAGCACA	15	C	A
5468	TGCAGGAACATGGTGCTTTTGATTATGTTTGTAATGTGTTGCTAACTTAAACTGCTTATTTAAAAGTGATAGCACA	54	C	A
5471	TGCAGGTGCAGTGATGTGAACATGAATTTCCCCCCTGGAGGACAATAAATTGAATTGAACTGAATTGAAGAAGGAC	51	G	A
5471	TGCAGGTGCAGTGATGTGAACATGAATTTCCCCCCTGGAGGACAATAAATTGAATTGAACTGAATTGAAGAAGGAC	56	G	A
5537	TGCAGGTGTCAGTGAAAGACCATAAAGACCCAGAGAAAAGTGCATCACCTGCCTTGGTAAAAGGGCTGGAGAAAGA	19	C	A
5537	TGCAGGTGTCAGTGAAAGACCATAAAGACCCAGAGAAAAGTGCATCACCTGCCTTGGTAAAAGGGCTGGAGAAAGA	35	A	G
5593	TGCAGGCTGCAGCAGGGAAACTCTCAGTGGACAGGTTGCTGCAGATGTCCAGCTCTGAGCTGCAGGACACAATGAG	69	C	T
5593	TGCAGGCTGCAGCAGGGAAACTCTCAGTGGACAGGTTGCTGCAGATGTCCAGCTCTGAGCTGCAGGACACAATGAG	70	A	G
5594	TGCAGGGGACAAAGAGGACGTCTCTGTCAGTGGCTGCTTTCAGGACAAGACAAAGGATATACAGTTAATTACCATG	19	G	A
5594	TGCAGGGGACAAAGAGGACGTCTCTGTCAGTGGCTGCTTTCAGGACAAGACAAAGGATATACAGTTAATTACCATG	65	T	A
5605	TGCAGGAGTGGGACATTCCGTATGAGCAGCTGCAGCTGGGAGAGCTCATCGGCAAGGTGAGGACAGAGATGTAACA	28	G	A
5605	TGCAGGAGTGGGACATTCCGTATGAGCAGCTGCAGCTGGGAGAGCTCATCGGCAAGGTGAGGACAGAGATGTAACA	73	C	A
5675	TGCAGGAGCCGGTCTGCTGCTGCGAGGAGAAAAGCCCCACCTCTTCCTGCTGGGCCACAGCCATGGGACAGACTGG	54	T	C
5675	TGCAGGAGCCGGTCTGCTGCTGCGAGGAGAAAAGCCCCACCTCTTCCTGCTGGGCCACAGCCATGGGACAGACTGG	63	T	C
5688	TGCAGGGGATACCTGGCCAGACAGGCCTTCAAGAAGAGGAAGGTAAGACTGCTGCTTATTGTAGCCACAGTTTTTA	57	A	G
5688	TGCAGGGGATACCTGGCCAGACAGGCCTTCAAGAAGAGGAAGGTAAGACTGCTGCTTATTGTAGCCACAGTTTTTA	73	T	G
5694	TGCAGGTCCTTCATGTCCTTCTCCAGGCGCAGTCTCTCAGAGGTTTCAGTCTCCAGCAGCTGGGAGGCTGACTCCC	47	C	A
5707	TGCAGGCTGATAACGAGGAGTCCCAGCGAAACATCCAGCAGCTGAAAAAGAAAACCCAACGGCTGACGTCCGAACT	55	T	C
5707	TGCAGGCTGATAACGAGGAGTCCCAGCGAAACATCCAGCAGCTGAAAAAGAAAACCCAACGGCTGACGTCCGAACT	65	A	C
5712	TGCAGGACAGATGGTAACAGTGAGTCGGGGAGGAGGGGACGGTCACACGGTTACAGTGTGAACATCGAACACAGAC	25	C	T
5723	TGCAGGCTCTGATTAGCTGCCTCTAAGCTCTCAATGTCCATTTCCTGTTAATGAGACAAGAGTCAGATGACCAGGA	50	A	T
5723	TGCAGGCTCTGATTAGCTGCCTCTAAGCTCTCAATGTCCATTTCCTGTTAATGAGACAAGAGTCAGATGACCAGGA	64	A	G
5917	TGCAGGTCATTGTTGTTCTTCTTCTTCTTTTTGAGTTAGATGTAAAAATATTCTGGTTTTACGTGCTCTCTCTCTG	14	G	C
5917	TGCAGGTCATTGTTGTTCTTCTTCTTCTTTTTGAGTTAGATGTAAAAATATTCTGGTTTTACGTGCTCTCTCTCTG	35	A	T
5938	TGCAGGCAAATCCTCCCTGTGTGGACCACTGACAGCACAGTAACAGAAGCCACTCATAGCAGACTGAGCTCTGTCC	54	T	C
5947	TGCAGGTAGCTTTACTAACACTGTGCCATCAGTTCAGTCCTGCTGCAATCTTTGGAGCTATCCCTTGAACTCTGTT	36	G	T
5970	TGCAGGCAGGCTGTGCTGCAGCACAGGCTGAAGCCCAGCATGGCGCCCCCAGACTCGGCTCCCGCACCTGGGCTGG	23	C	A
5970	TGCAGGCAGGCTGTGCTGCAGCACAGGCTGAAGCCCAGCATGGCGCCCCCAGACTCGGCTCCCGCACCTGGGCTGG	50	G	A
5978	TGCAGGTGTAAATGGCAAGCTGTAACAACTTAATAAGGTGATGATATGTCAGATTAGATTGTCGTCTACCCCAAGT	23	A	T
5980	TGCAGGACAGCTGTATATTTTAGATGAAAGCCTTATTTTAGCTTCTGTTGCCTCTGCTCACCACCTCTTTCTCTCT	38	A	T
5980	TGCAGGACAGCTGTATATTTTAGATGAAAGCCTTATTTTAGCTTCTGTTGCCTCTGCTCACCACCTCTTTCTCTCT	43	C	T
5982	TGCAGGGCCGTGCTTGGTATCGATCGCCTGAGCCTGGCCAGGTGTCCGCCCGGAGAGAGGGAGAGAGAGAACAAGA	47	G	A
5982	TGCAGGGCCGTGCTTGGTATCGATCGCCTGAGCCTGGCCAGGTGTCCGCCCGGAGAGAGGGAGAGAGAGAACAAGA	70	A	T
5983	TGCAGGAGAACCCTGTCAGCTGCTACTCCGGATCTTTGCCGCTCTGGCCACTGCCGCACCATCCGTCAAACTCAGG	54	T	C
5983	TGCAGGAGAACCCTGTCAGCTGCTACTCCGGATCTTTGCCGCTCTGGCCACTGCCGCACCATCCGTCAAACTCAGG	74	G	T
5991	TGCAGGAAGAGCGCCAGGCTTTAAAGCCAGTTTGACATAGTGGCCTAACTGTAAAACAGAGGATTGTTTTAGCATC	43	T	C
5992	TGCAGGTCTCCCAGAGGAACCACAGCCAACAGGTCCGACTGCATTACAGCCTCACACAATGTGACACAGAATCAAA	66	C	G
6003	TGCAGGCTTTCTCCAATGATTAATTGAGTGAAAAAGTCCCAGTTGGCTGTTCTGTACCTGGGTATTCACGCTGGAG	24	T	C
6003	TGCAGGCTTTCTCCAATGATTAATTGAGTGAAAAAGTCCCAGTTGGCTGTTCTGTACCTGGGTATTCACGCTGGAG	72	G	A
6011	TGCAGGCAAGGTGCCTGCCAACTGGGTGACAACTTTACCCACCATTGTCAGGCCTGTCTTTAAAGTCTGGAAGAAA	8	G	A
6018	TGCAGGGCCCTGTAACTAGTACACCAAGATGGAATGCAGCTCTTAGAAATAAAATGAGTTGTCCCACTATTACATG	45	G	T
6020	TGCAGGAGACAAACAGGAAATAAAAAGAAAAAAGTTGGGTTTTAAATCTCTGCTGGTAATAACATACTGTATGCGT	73	C	T
6036	TGCAGGTCCATGTGGGCTGGCTCAGGGCGGGTCAGCGAGTCCTCGTACTGTCCTTTTCACCGTGGGCTCACCTCCT	42	T	C
44187	TGCAGGACCCAGTCTAACATTGTTGTGACATTGGAAACAGCTCAAACTAAATCGTTAGGAAGTGTCTTGTGTTGTT	48	A	G
44187	TGCAGGACCCAGTCTAACATTGTTGTGACATTGGAAACAGCTCAAACTAAATCGTTAGGAAGTGTCTTGTGTTGTT	64	T	C
6045	TGCAGGAACAATGTCTAATCAAAGACCCATTAACCTCCATCAATTTCACATGTCAAAGTCTATGTACAGTATTTGT	28	A	C
6045	TGCAGGAACAATGTCTAATCAAAGACCCATTAACCTCCATCAATTTCACATGTCAAAGTCTATGTACAGTATTTGT	63	G	C
44190	TGCAGGTTCCTATCTATAACTGCAGTAAATACCAGGGGTGCCACCAGCTCCCACTGAAATTTCCTTGGCCAGCGAA	46	G	A
6054	TGCAGGCATGAGTGAAACCTGGAACAATTTTGACCTTTTAATTGTTGTGCATATTCAACAGATTTATTCAAAATCT	9	G	T
6057	TGCAGGATGACTTTCCTGATTTGATTCTTGAAAGTGCTGATAAGCTTTCAGAAGCCATTACTATATTAGGATGATT	55	A	C
6057	TGCAGGATGACTTTCCTGATTTGATTCTTGAAAGTGCTGATAAGCTTTCAGAAGCCATTACTATATTAGGATGATT	69	G	A
6059	TGCAGGCAAACATTGGTCAAAGTTAACAAGCAGTTGTAAACATGTTCTGAACTCCACCTTTTCCCAAATATGTCCT	52	T	G
6059	TGCAGGCAAACATTGGTCAAAGTTAACAAGCAGTTGTAAACATGTTCTGAACTCCACCTTTTCCCAAATATGTCCT	56	T	C
6060	TGCAGGTGCGAAATGATCATGTTGCTCCGATCTACGTCATCAACCTTCTCATTTCTGACCTCATTCAGCTCTGCAG	28	G	T
6061	TGCAGGTATTCCTTGAGCCAATCAGTCCTTGGATGTAGCTCTTCATACTGGTGGTAGTGCATTAATAGTTCAGCTT	58	A	G
6067	TGCAGGGATTGCACTGCAGCGACCATTTCGTACTGCAGAATGCACTGGTACGCTACATTCAGGATCACAGTCAATT	35	C	T
6068	TGCAGGTCACGGTCTGACCCTGCCACTGGTCTCAGATCTGCTACTTTTGAGTGGCTGTTCTCCCTTTTCCTGCTGC	53	G	T
6070	TGCAGGCATTGTGGCTGCAGCAAGCTGACCAAGTTTAACAGGCTGGCTTTATAATATTTCTTTGCAAATGAATCAC	54	T	C
6070	TGCAGGCATTGTGGCTGCAGCAAGCTGACCAAGTTTAACAGGCTGGCTTTATAATATTTCTTTGCAAATGAATCAC	55	A	G
6073	TGCAGGTAGCCACAATATTTCCAGCAATATTTATTTGGCAAGGATGGACAAATTAATTTCCTTTCTGGTCTGACCT	53	T	G
6079	TGCAGGCAACCAAAGCCAGCTCAAACATGACTGGTCAATTCTACTCGGACTACAAATGGAAACCAGAACACTTCGA	21	C	G
6079	TGCAGGCAACCAAAGCCAGCTCAAACATGACTGGTCAATTCTACTCGGACTACAAATGGAAACCAGAACACTTCGA	73	C	T
6080	TGCAGGTAAACAGTCAAAGCGGCGAGCAAAAGAGGCTGAACGCACTGGCTGAATAACAATCTCGGAATCAATGGGC	67	T	C
6083	TGCAGGCCAACCTGAACGACTCCCATAACCAGATGGTGGTCCACTGGGCTGGGGAGAAGAGCAATGTCATCGTAGC	64	C	T
44197	TGCAGGATGTTGGCTTTGCTGTTTTCTGGCAGTGACTTCAACGCCATGAAAAAATAAATATCCTCACACGGGTGTC	54	T	G
6089	TGCAGGAAGAGACCGATCAGACTTCCACACTGTGCCCGTTGTGAGCGCCGCACAGTTGTTTTCACCTCAATGTGTC	46	A	G
6089	TGCAGGAAGAGACCGATCAGACTTCCACACTGTGCCCGTTGTGAGCGCCGCACAGTTGTTTTCACCTCAATGTGTC	56	T	A
6096	TGCAGGTGGTTGTGGATGGCGGCTGGAGCTTGTGGGGACCATGGCAGCAGTGCTCCAGAACATGCGGAGGTGGGGT	40	G	A
6098	TGCAGGTGACTGACGGGACAACCTGTGGCCCTGACACCACATCTGTCTGTGTCAAAGGCCAGTGTGTGAAAGCAGG	37	G	C
6101	TGCAGGCAGCAGCCACTGAATCACACAGCAGGGATGCTGATTTGACGGCTCTTGCTTCTGTATGTGAGACAGTTCT	12	G	C
6101	TGCAGGCAGCAGCCACTGAATCACACAGCAGGGATGCTGATTTGACGGCTCTTGCTTCTGTATGTGAGACAGTTCT	74	C	T
6102	TGCAGGGCATACAGTATAGTAACACACATACTGTTTAGTACACTCAGACTTAAACTTAACATCTGCTTCCACAGGA	34	T	A
6114	TGCAGGGTTGCAGCCAGGTTCCTGGGCAGACTGCCGGTGCTGTTGGCCGCCAGCAGGGGGCTCTGCCGGGTCATAG	32	G	A
6114	TGCAGGGTTGCAGCCAGGTTCCTGGGCAGACTGCCGGTGCTGTTGGCCGCCAGCAGGGGGCTCTGCCGGGTCATAG	66	C	T
6126	TGCAGGTGCTGTTGGCAGCGGCGGTGTGCACCAAGGCCGGCAAGGCCATTGTATCGCGGCAGTTTGTGGAAATGAC	74	A	C
6127	TGCAGGTGCCACTAGAGGAAAGGCCATGGGATAACCAAAGCCAGCAGGATTCATCCTCTGGGGGCCACAAATATCT	36	A	C
6127	TGCAGGTGCCACTAGAGGAAAGGCCATGGGATAACCAAAGCCAGCAGGATTCATCCTCTGGGGGCCACAAATATCT	61	G	T
6128	TGCAGGTGACAATTTTCCATTCTCCAGCAAAATACCTCTTCATGTATTTGATGGATCGGCCCCCCAAATACCTGCA	40	C	A
6135	TGCAGGCACACAGACAAACACACACACACGCAGATGTTCAATAAAACATGCACTGCTCTAAGCAGGTAGAGGAGCC	12	G	C
6135	TGCAGGCACACAGACAAACACACACACACGCAGATGTTCAATAAAACATGCACTGCTCTAAGCAGGTAGAGGAGCC	16	A	C
6141	TGCAGGTTTTAGTCCCTCATCCGCTCAATGACCCCACAGAGTTTGGAAGCTTGCAAGATCTGTTCTGCATCAGCAG	22	G	T
6141	TGCAGGTTTTAGTCCCTCATCCGCTCAATGACCCCACAGAGTTTGGAAGCTTGCAAGATCTGTTCTGCATCAGCAG	64	C	T
6142	TGCAGGCTGGAGGAGTTGTTCCTGTGCCATAATGAGTACACTAGTGTGAGTGCCTCCAGTGTGGCCTGCCCCACCC	68	C	G
6143	TGCAGGACAACACAGGAGAAAGCAGGGTGGAGGGTGAGGAGGACTGTTGTGGAAAACAGAACAGGACTGCTGTGGC	7	C	T
6143	TGCAGGACAACACAGGAGAAAGCAGGGTGGAGGGTGAGGAGGACTGTTGTGGAAAACAGAACAGGACTGCTGTGGC	56	C	T
6150	TGCAGGAAGATTTGTTTTGCAATTAATGTCCTATCACAAAAAATGATTTGGTAATAAACACAATCTGAGCAATTTT	34	C	T
6154	TGCAGGCCTGGCTTTCTTCCTGGGCCTCCACAGGTTCTTCCACTATAGCCAGTCTTGTAATCAGTACTAATACAAG	66	C	A
6159	TGCAGGTACATGGACTGGACCAAAGCACATGGGAAAAAACTGAAGTAGTTAACATCGACATTGGGGACAGAAGTGT	64	G	T
6169	TGCAGGTGCTGGCTGGTTTTTTTGCACTCCTGTGAGTTCAAGAGCCAAAGATTTGAAGTAATGTAGTGACAATGGT	15	G	T
6171	TGCAGGAAGACATAATCACAGCATGATGTCTTACGAACTGTGCTATCACACTTAGGCTCTCTCGATGTGCTGGGAC	52	C	T
6171	TGCAGGAAGACATAATCACAGCATGATGTCTTACGAACTGTGCTATCACACTTAGGCTCTCTCGATGTGCTGGGAC	53	A	C
6172	TGCAGGTGATTGACAGGAAGCAGAGAGAAATGTACACATCAACACGAAAATTCAGGGACAAAAAATCGAACTATGC	44	C	T
6173	TGCAGGGATGAAAAGAGATCATGGTGAAAACAACATACCCTTCAAATTTGAGGGAATTATTAGCATCAAAATGACA	10	A	G
6174	TGCAGGTAAGGTGCTATCTCCGGCAAAGAAGACGTCCCACAGTGGTAACCCCTGGGTATCAGTGCTCATCTCCTGG	18	C	T
6175	TGCAGGCCTGGAGCACAGCGACATGATGCAAGCAGATGGCCCGAGGCACTGCAAATTTGGCAAGAACTATTACCAG	18	C	T
6177	TGCAGGATTTATTGCAGCTTGTAACTCTGCTGCGCCCTCATCAGCAACAGGGCCAGATATGTAATGTCAGACTATC	6	A	G
6179	TGCAGGTCCCCAATCAGGGATGCATTCGCTGTACAAGAATTCTTTTCACTGTTATTTTAGGTGAACTGGTAAATTT	39	T	G
6179	TGCAGGTCCCCAATCAGGGATGCATTCGCTGTACAAGAATTCTTTTCACTGTTATTTTAGGTGAACTGGTAAATTT	70	A	C
6181	TGCAGGTGTGTGTGTGTGTGCATGCATGTGTGTGTGTTTCCAGCCTTCTAATTCCTTCTGAAATGTTGTCACAGCA	61	A	C
6188	TGCAGGTATGCGCTCTTGTGTATGCTTTGTTTTTGCCTTTGCACCTGTCACCGATGAGCTGTGTGATTAACCCTGT	22	A	T
6198	TGCAGGTCTTTGGACTGAGAGAGGAAACCGGAGCATCCTGAGGATATTCATGACCTTTTTCCTTTCTTTCTTTAAT	7	C	T
6202	TGCAGGCCATTATGGAAGTCTGTACCTGCCATCACAGAGCCACTGTGTTGGCTGCGGTGGTAACACAGGGACACAA	18	G	T
6202	TGCAGGCCATTATGGAAGTCTGTACCTGCCATCACAGAGCCACTGTGTTGGCTGCGGTGGTAACACAGGGACACAA	68	C	G
6210	TGCAGGCAGTCCTAAAACCCTAAAAATGATCTGAACTTAAGTCTCAAAAGAGCCTATTGATTTATTGGTCATGTAT	74	G	A
6220	TGCAGGACATTGCAAGGTCCATCAGAAACGTTGACCTTGGTTCAACTGTTGCTGCAGTGCAATGTGACGTCATCTA	25	A	G
6221	TGCAGGAGCCCCTGGCTCCACTGAAACGAATACTGGGCTGTGGCTTTTTTTACGCTTAGCCAAAGTTGGTCTTAAT	26	C	A
6221	TGCAGGAGCCCCTGGCTCCACTGAAACGAATACTGGGCTGTGGCTTTTTTTACGCTTAGCCAAAGTTGGTCTTAAT	75	T	C
6222	TGCAGGACATTGCAAGGTCCATCAGAAACGTTGACCTTGGTTCAACTGTTGCTGCAGTGCAATGTGACGTCATCTA	25	A	G
6233	TGCAGGGGATATGGGACCCCTGCCGCTGACAGACCACAGGAAGACCCCGCACACCTGAGCGTGGCCAAGTGGGCAC	15	G	A
6253	TGCAGGGATTTAATTTGTAGCTTCTCAGTCCGCCATCAGCACCTTGTGCACGCATCATGCATGTGTTCACTGGGAG	32	T	C
6253	TGCAGGGATTTAATTTGTAGCTTCTCAGTCCGCCATCAGCACCTTGTGCACGCATCATGCATGTGTTCACTGGGAG	51	G	A
6255	TGCAGGCGTATGAACAGATGGCTGCTAACAGCTCTGCTGCCATTCCTCTTCGCTGAGGAGTCGTACCCGTAACCAT	46	T	C
6255	TGCAGGCGTATGAACAGATGGCTGCTAACAGCTCTGCTGCCATTCCTCTTCGCTGAGGAGTCGTACCCGTAACCAT	61	C	G
6256	TGCAGGAATCTGCCATCAGCTTTCTTGAACTTTGCGTAGTGACCTTGATGATTATTAGATCTTGCAATATTTCTTC	73	T	C
6256	TGCAGGAATCTGCCATCAGCTTTCTTGAACTTTGCGTAGTGACCTTGATGATTATTAGATCTTGCAATATTTCTTC	75	C	A
6257	TGCAGGAGCTGGTTCAACAGACGCCATACAAGAATGAGGACGGCTCTGTTATGACTTTTAAAAATGATTTTNNNNN	29	T	A
6257	TGCAGGAGCTGGTTCAACAGACGCCATACAAGAATGAGGACGGCTCTGTTATGACTTTTAAAAATGATTTTNNNNN	43	G	C
6262	TGCAGGACGGGGGCATTTTTCCGTAATGACGGTGGTGTTTTAGATGATAGAGGTTGTAATGGATATAATGATAAAG	66	A	G
6267	TGCAGGAGGAAGAAAAGAGGTGAGACAACAATAACCAGAGGAAAGAGGAATAAAACAAAGAGCAAGGACTGAACAA	33	A	G
6277	TGCAGGAGCTACCCCTGCGGGAGGATGAACTCCTGTGGCAGAGAGAGAAAAGAGAAATGTTCTATTAAATATATGA	17	C	G
6278	TGCAGGGATGCTGGCACGCTGTCTCCACTTCAGCATCTGACTCTATGTGCAATAATGAAGCTGAATGTATTTATTA	16	C	T
6281	TGCAGGTTTTGTAAATATAACTATAATATAATATTTTCTGTGTGGTTCAGGAGGGGAGGAGTGGATCAGTACAGGT	44	G	T
6281	TGCAGGTTTTGTAAATATAACTATAATATAATATTTTCTGTGTGGTTCAGGAGGGGAGGAGTGGATCAGTACAGGT	45	T	G
6282	TGCAGGCAGAAAGACATACAGAGGGTATAAAAGATAATCTTCCCTTTTCCAGTGAGCAGGAAATGCTCAACAGAGT	25	T	A
6293	TGCAGGGATACTAAAGTGCGCCGCTGTAAGCTAATACACACAATACAGTTCTTATGTTTTCTGATTCTTGGTCTCG	18	C	T
6296	TGCAGGACAGAACAACAATTCAGAACCAACAACAATGACAGCATCTGATAAAAAACAACAGCTATACAACAAGTCC	38	C	T
6296	TGCAGGACAGAACAACAATTCAGAACCAACAACAATGACAGCATCTGATAAAAAACAACAGCTATACAACAAGTCC	55	C	A
6302	TGCAGGCATAACATTTCATAAAGACATATTTAAACATGATTTAAGCCCCATTTAAAGGTTTCCTTACCTCTAGCCG	70	T	C
6302	TGCAGGCATAACATTTCATAAAGACATATTTAAACATGATTTAAGCCCCATTTAAAGGTTTCCTTACCTCTAGCCG	73	T	C
6304	TGCAGGCGGTGCAAGAAGGGGAGACAGAGAGAGCAGGGAGGCAATGTGGAGGCTCCTCGCAAAGAGAGAAAAGACC	73	A	C
6304	TGCAGGCGGTGCAAGAAGGGGAGACAGAGAGAGCAGGGAGGCAATGTGGAGGCTCCTCGCAAAGAGAGAAAAGACC	74	C	T
6305	TGCAGGACACTATGATGATGAGGAGGAAGACTACAGCAGTGATCCCGCCCCCAATGGCCAACGCCAGGAGGAGAAG	67	G	T
6306	TGCAGGGATTCCGAAGTGAGAGCCTTTGTAATCCTGAAGTCGAGAAAAAAATGAATCCTAATGTCCAGAAGGGAAA	46	A	G
6307	TGCAGGTTAAATGCACTATTTCTTGCCTCCTGAGAATTTCCTGGCCCTCTCGAAAGTAGCATTACTGCACTTTTGA	58	G	A
6310	TGCAGGTAAGGTAGCCTATAGTTAATTAAATATGGAAGAAGAAGATGAAAACCTGCAAATATCCACATTTGAGAAA	65	C	T
6313	TGCAGGCGCTATTCCACCCGGCGTCTGTGCAGCACACATTTCCATTCATAAAATACACCAGCACCTCCCAAAGGTA	57	G	C
6315	TGCAGGAGAGGCAGCAGCAGCTGCAGGAGAGTTAGCTGGCTTGTCTGCCACTGGGCTTTTGGCTTGGCTTGTCTCC	69	C	T
6317	TGCAGGCAATAGCAAACTTTTCAAATCAAAATGTAGTAAATAAGATAAAGCAAGACAATCAATTCAAAAGGTATCT	60	A	G
6323	TGCAGGACAACTTAGTGGGGACGATCCTTAATGTGAATCAAAGTTTGCATCATTGAAGTGAACATATAGCTAAGGA	8	A	C
6323	TGCAGGACAACTTAGTGGGGACGATCCTTAATGTGAATCAAAGTTTGCATCATTGAAGTGAACATATAGCTAAGGA	9	A	T
6332	TGCAGGCTGGACTGCAGGCTGGAAGATGTGCAAGTCCTTGTCAGGATGAAAGAGTTGTAATAACATGGCTCTGAGC	59	G	A
6333	TGCAGGAGGCATGTTTTATTAAGTTTTGCCACCTGATGATCACAAATCATCCTCAAAGGCAGCAAAAATCTCCTCA	69	C	A
6336	TGCAGGCTGCAGTACAACTTGGAAAGTGATAAGAGATATCTAGACTATGGACACACCTAAAGCTCACTACTACAGC	25	A	G
6338	TGCAGGCTCACTGCTGGCACGGGGGAGATAGGCAGGGCTGGAACTGCTCCGCTCAGTTATGGTTTATCAGACATAT	39	G	A
6338	TGCAGGCTCACTGCTGGCACGGGGGAGATAGGCAGGGCTGGAACTGCTCCGCTCAGTTATGGTTTATCAGACATAT	49	T	C
6342	TGCAGGCACGCACTAATACATATGGGAGAGAGAGGAATCATTAGAATAACTCAACCATTCATAGACGGTAGACAGT	58	T	G
6343	TGCAGGCCTTACCATAGCTACTCATCAGAGAGTTCCTGGATTGAGAGCAGGAGAATTCTCTCTCAGCAAAAAGTTG	34	C	G
6343	TGCAGGCCTTACCATAGCTACTCATCAGAGAGTTCCTGGATTGAGAGCAGGAGAATTCTCTCTCAGCAAAAAGTTG	53	A	G
6344	TGCAGGTCTCAGATACTAGAAGGTGTGATGATTAATGACGGTAATGAGCAGTGGGACTTCAGCTGTGCCCTTTTTC	25	T	G
6344	TGCAGGTCTCAGATACTAGAAGGTGTGATGATTAATGACGGTAATGAGCAGTGGGACTTCAGCTGTGCCCTTTTTC	44	T	A
6347	TGCAGGAGGGGAAGGCCAGCTCTTGGTGTGACACACTTTGGCTCTCAGTAAATGTGTGTTAACTGCCTGAGTTGCT	23	T	G
6352	TGCAGGTGGTGAGATTGCAGGAACAAGTGCTGATGGAGATAAAAAGAAAGCTGAAGATGCTGAAAAGGTGCAATAC	15	T	C
6353	TGCAGGATCTGGCCTGCCTTGGCTGCCACATGAAGTGGTGTAGTGCCTTTCTCCTGGAGGGTAAGGTAGACAAACA	26	C	T
6355	TGCAGGTCGCAAAACACACTCATAAATATCAATAAAGTGATATATCTTGTTGTCAGTATTGAGGAACAATCACACA	75	A	C
6356	TGCAGGTCAAGTTGGCTGCAGGACACAAGTTTGACAGAGATGTTGAACTGCTGATCTATTACAAAGATGCCCACCA	55	C	T
6359	TGCAGGTCACAAAACACACTCATAAATATCAATAAAGTGATATATCTTGTTGTCAGTATTGAGGAACAATCACACA	26	T	A
6359	TGCAGGTCACAAAACACACTCATAAATATCAATAAAGTGATATATCTTGTTGTCAGTATTGAGGAACAATCACACA	75	A	C
6360	TGCAGGTCAAGTTGGCTGCAGGACACAAGTTTGACAAAGATGTTGAACTGCTGATCTATTACAAAGATGCCCACCA	36	A	G
6361	TGCAGGTATCGGATATGGTGGGCAGCTGATCCTCCTCTACAGCTGTATGACCTACATCGTTATTCTGTCCTGGGCT	12	A	T
6364	TGCAGGCCATGAGCTCTCACCCATTTACGTAATCAAGAACACAGTGCTTAAGCAGGTGAGATAGGCCTAGTTGCAG	70	T	G
6366	TGCAGGACCTCTGCTGCACTACACTGGGTACCACATCAAAGCCTTGACACTTTGAAAACCAGGTTATGCCAGCAAG	69	C	T
6368	TGCAGGGTCCTGTTCCTCAAAAAACATTTCTAAAAACAAACAATCAAACCAAATAGTATATACTGTACGTATAAAG	40	C	T
6379	TGCAGGATCAATATCCCTCTCAGGCCTATATGGGACATAATTCACAGGTTTAGGAAGAGCTACCAAGAACACACAC	69	C	T
6380	TGCAGGAATCATGCTGAATAAGTTGTTCCAAAAGTGACAAAATTCCCCAAGCCCAAAGCCTTTTTACTCAAACTAT	59	C	A
6382	TGCAGGTTTATTGAAAGTTTATTTCTAACATGTATAACAGTCAAAGACAGTGTGCTACAGATCATTACAATGTGNN	22	A	T
6382	TGCAGGTTTATTGAAAGTTTATTTCTAACATGTATAACAGTCAAAGACAGTGTGCTACAGATCATTACAATGTGNN	66	A	G
6389	TGCAGGAAGTGTTCGATGTGACTGTAGCTTAACCAAAACCAAAAAGACAGAAAGCAGATGAGATTGGAACTAATTA	32	C	T
6391	TGCAGGAGTTTTAGCATGTGTGCACTGTATGTTCTCCTACTTAAGACTGTTGTATGTGCCCAAATGTGCACCGTCA	36	C	T
6398	TGCAGGCTTTTGAAGAACTTAAATCACCCTGAAGCCCATCAGACCACATCATGTGTGCATGTGTGTGCCCTAGGCC	42	A	T
6399	TGCAGGATCTCCCAGTTTGTGTATGTGTGTGAGTGGATGCGTTTATATTTTTGCTTGTGTTTTTTTGTGTGCACAT	71	C	T
6403	TGCAGGCAAAATAATGGGCAGTAAGCAACATCTCTCATCTCTCAAACACTTCCACTCTGTTGTGTTTGGATCCCTG	41	T	C
6410	TGCAGGGGTTTATGGACCTAAAATCTTAAAGTGTTCTTGCATCTAAATCAGCTGTGAATTTAACTGATATGGCGCA	61	A	C
6414	TGCAGGGACACTGGTTATTTTTGGACTGAGGGTGGATCACGTTACAACTACGAGAAGACCCTTCAGACAGGAAATC	45	G	A
6414	TGCAGGGACACTGGTTATTTTTGGACTGAGGGTGGATCACGTTACAACTACGAGAAGACCCTTCAGACAGGAAATC	61	C	T
6415	TGCAGGCTTTGATCAGCACCACGGACAGCAGACAAAGTGACACATCTGTCAATGCAAATCTAACAGCTCAAACCAA	11	A	T
6415	TGCAGGCTTTGATCAGCACCACGGACAGCAGACAAAGTGACACATCTGTCAATGCAAATCTAACAGCTCAAACCAA	12	T	A
4707	TGCAGGCCCTCAGTACATTACTATAATATAGTGGTAATAGAAGCAGTGTCCGTATCGGGAGTTAGTGGTGATAACA	42	G	A
4714	TGCAGGGGAGCGTATTACCTTTATTGGTCAGAGGTCAGCTGTGTAGAGGCATCAGAAATACTGACCTGAGATCCGT	17	C	T
4715	TGCAGGTTTCAGTTCCGTCAACAATCACTCTTTGTTTGTGCAGTGTACTGTATTTTGAATACCACATGTTCAAACG	41	A	G
4716	TGCAGGTGTTTAGAGAGAGTGTATACAAGAGGGATTACATGGAGGTTAAGCTTCTTCATCATAATAGCTGCAGGAA	71	A	G
4738	TGCAGGACTCGGGCCTCATTGTTATGCTTGGTGAGGATCTGGGAGCAGGCGTGATGTCAAAATAAAGAGAGGAATG	40	G	A
4738	TGCAGGACTCGGGCCTCATTGTTATGCTTGGTGAGGATCTGGGAGCAGGCGTGATGTCAAAATAAAGAGAGGAATG	53	A	G
4742	TGCAGGGCCAGAGAAATTTTTACTTTGTGGCTCTACAAAGACTCTACAAGACCTGTCAGTTTTCCGTGGTGAGGAG	63	C	T
4744	TGCAGGTGTCCTGTAGACTGTGAAGGACAGATTTAGCTCAGCTCTAATACTACATTGCAGGCATCACAGATTGTGC	56	T	G
4759	TGCAGGGTTAATATGTTTAGGCATTAGCTGCAAATACATTCTTTTAATACAGACTGAAGAGATCCTACAGGTAAGA	71	T	A
4766	TGCAGGTTGGACAGGGCCTTCTCATCCAGCTCCAGCTCTCTCTGCACCTTTATTGTGTACCTGTGAAGTCAGTGGA	26	C	T
4795	TGCAGGAGGGCGTCACCTTTAACCCTGAGTTTCTGCATTTGATGAGGAAGTACTTCCGGGCTGATGTGGAGACAGT	73	A	G
4818	TGCAGGAAAATGAGTGATGATGTATCTCTATCTGTATGTTGAACAGGTGTATTGATAAAGTATTGGCTCTTTACTT	61	C	A
4830	TGCAGGTATTCTATTATTCAGAAATAAACATTATGAGCCATTCTCTATGCATGAGAATGCCGACATCTATCCATGA	35	A	C
4834	TGCAGGCCCTTCCGCGAAAACAAGCCACCTTGTAATCACCCTGACCCGGTTAAAGGGGTTAAAAAAAGTTTTAGAA	46	C	T
4837	TGCAGGGGACAAAAAGGCCTTTGTGGGCTTTAGGCAGCGAGAACTTCTCCTCTCTTTGAGGATTATGAGGTTTATG	37	C	T
4837	TGCAGGGGACAAAAAGGCCTTTGTGGGCTTTAGGCAGCGAGAACTTCTCCTCTCTTTGAGGATTATGAGGTTTATG	50	T	C
4844	TGCAGGTAACTACGGCAACTGGTTTGGCATGTATTATTTAAATTTTTAACTCTCCGTTGGTCATAAATTAACATTC	39	A	T
4850	TGCAGGTACCACATATCATATATAATAATAAGGCTGCTGATATAATTTACATTTTCCCAGTTCAATTATTGTATTA	56	C	T
44005	TGCAGGCCGACATCTGGAGACCATTACGTCTGCAGGAGACGTGAAGCCAGGCTCGGTGCACGGCTTGCCCCTGGAT	20	C	G
4862	TGCAGGACTGCTGCCAAGTGAACTTGCACAATCCCTTCTTCTGCCCAGGCGTCAAGAAGATGGAATCACGTATTAT	70	T	A
4866	TGCAGGGCTAGGAGGTAATATTTTCACTCCTGTCTCCCTAACAGCAGCAAATCTCAAAAAACCTACAGATTTCCAG	15	G	T
4866	TGCAGGGCTAGGAGGTAATATTTTCACTCCTGTCTCCCTAACAGCAGCAAATCTCAAAAAACCTACAGATTTCCAG	65	C	G
4870	TGCAGGTAAAAACAAACCCCCATTACTGAGCAGCAAGCATAGGATAATGACATTCCCATAAGTTGAAATTGCTGTA	59	T	A
4878	TGCAGGACTGAATTGTCTGTCAACTGCATACTGTCTCTATTAGTCTCTGTGTTAAAACTCTGCTGAAGGCATTTTT	16	G	C
4880	TGCAGGCCCCCAAAGAGATGCTTTCCATGAAAATGCGGCAGTCAGAGAGCACCGGAGTTCACACAGCTCACCACTC	36	G	A
4884	TGCAGGAAGTTGAGCTCCTTCACACGAGGCTGCAGAAAGCCGTCCTATTAGGAGAGGCTCATAAACCTGCCACGGG	40	C	T
4886	TGCAGGATGCATATACTATATAACTGAAAAGTGGAGACACGTCTCCAGTGTTTCTGTAAGCCAAGTTAAATGATAC	45	C	T
4898	TGCAGGTCTCATTGCGCAGAGCTCACGCTCTCCAAGTCGCGCGATAGATTCATTATTTTTGGAGCAGTTTTCTCAA	28	T	A
4898	TGCAGGTCTCATTGCGCAGAGCTCACGCTCTCCAAGTCGCGCGATAGATTCATTATTTTTGGAGCAGTTTTCTCAA	59	T	G
4903	TGCAGGGTATTGAGCAAGCTCTTTCTCTTTCTCCTTGTGTGTGTCTCTGTGCGCATAACTACACAGTCCACTACCC	51	T	C
4903	TGCAGGGTATTGAGCAAGCTCTTTCTCTTTCTCCTTGTGTGTGTCTCTGTGCGCATAACTACACAGTCCACTACCC	52	G	A
4905	TGCAGGCGTACATACTGACAGTAGGAAACTGAAACATGGGGAGGGTTGAGAGAGGCAGTAAGACCCAGAGGAGCAG	73	C	G
4910	TGCAGGATCTCCATGTAAACTCAGCATACCTCTGGATCCCCCCCACAAACACACACAAACACAGTATGTATGTGAG	61	C	G
4918	TGCAGGACCAACATCTGCTGCTAACAGTGAAGTCACTGGATGGATACGAGTCCTACGGTATAAAGAGGAGGGTTGA	62	A	C
4921	TGCAGGAGTTCATAGCTGCTCTGTACGTCTTCACGATGTTTCGCTCAGAGTCTAAGAACGTTCTGGCCTCTGGGGG	25	C	T
4922	TGCAGGAGAGAAGACGTAGGGTGATTTTTTGGGGATATCCTGGTTGCCAGGCAGCCAGGTAAGGGCATGCGTCTCT	15	G	A
4922	TGCAGGAGAGAAGACGTAGGGTGATTTTTTGGGGATATCCTGGTTGCCAGGCAGCCAGGTAAGGGCATGCGTCTCT	56	A	T
4923	TGCAGGCTCTGAAAGCTTCAGCGTCTGATCCAATCACCTCTGAGAAAAACTGCAGTGACCAGCTCACTGCTCGGAT	22	G	A
4927	TGCAGGTTCCGTGAACTAATTAAGTATTTAAATGCAGACAGCCGATGCTTTTCGGCTGCTCTGAGAAAACCCATGA	38	A	C
4933	TGCAGGTCTTTGGCTACGTGCCTCCATCTCCCCATCTCTCGTTTTTCACTCTCACTCTTAAATTCCCTTGTTTCTG	12	G	C
4934	TGCAGGGTTGGAGAGGGGCTATAATAATGCCTTTGGCTTCTAAGGTGAGAACAAGAAACACACATGGACCTGACAG	43	G	A
4934	TGCAGGGTTGGAGAGGGGCTATAATAATGCCTTTGGCTTCTAAGGTGAGAACAAGAAACACACATGGACCTGACAG	64	A	T
4941	TGCAGGCACAAATGTAGTGTTTTTTCACAGCAGGGAGAAACACTTGGCCAGACTACACACAGAGAGAAACACAAGG	20	T	G
4947	TGCAGGAACCACTTTAGGAGAGGGTGACTGAGCAACCCCTCAGCAAAAGCAACATGACAAGAAGAAATCACTGATG	63	G	C
4955	TGCAGGAAGTATATTAAGATAAAGTGACTGAACACAGCCTTCTTGCCAGACCCAAATTGACATGAGGAAATAAATG	25	G	C
4955	TGCAGGAAGTATATTAAGATAAAGTGACTGAACACAGCCTTCTTGCCAGACCCAAATTGACATGAGGAAATAAATG	51	C	A
4956	TGCAGGGAGTGAGGCGGAGGACGCAGAGTGTGTTTAAATCCCCTCAGTGGGAGCTTCCGGTGGAGCTCAAAGCTCT	21	T	C
4960	TGCAGGCTCGGGGGTCTGGGATATTTGCTCATCACTCCCCAGTATCTCTATGGAAACATATCTGGGGTTGAAGCTG	29	C	T
4966	TGCAGGAACAGGAGGAGAAAAGCCTTCACATACACACACACAAAAACTTCATTGAGTCAGTTATATCTTCGACATT	70	A	G
4968	TGCAGGTTAACATTTGTGGTTTAAAGTTAATTGTATCAACACCTATTTGATGGATTTGCAGGAAATTCAGTACAGA	56	G	T
4975	TGCAGGGTTTTTTGTCGGTTCGTCCGCTCAAACAAACTCGGTCTTCATGTCCGCAGAGTAATGGCAGATAAAAGAA	19	T	C
4975	TGCAGGGTTTTTTGTCGGTTCGTCCGCTCAAACAAACTCGGTCTTCATGTCCGCAGAGTAATGGCAGATAAAAGAA	20	C	G
4976	TGCAGGTCTCCCTTCAAAGCCACGCCCCCAACGCACATGAACACGCAGTTACTGAGAGGAGTGCAGCGCATTGTTG	22	T	C
4976	TGCAGGTCTCCCTTCAAAGCCACGCCCCCAACGCACATGAACACGCAGTTACTGAGAGGAGTGCAGCGCATTGTTG	60	G	C
4980	TGCAGGACGATATTTAATATTCAAGTGCTTGCTCATGGTGGTACTATTGGGTCTCTGTAAATAATGTGATAAGGAG	32	T	G
4980	TGCAGGACGATATTTAATATTCAAGTGCTTGCTCATGGTGGTACTATTGGGTCTCTGTAAATAATGTGATAAGGAG	42	G	A
4984	TGCAGGATCAGGTTGTAGATGTAGTAACATGACTTTTATTAGGCTCTAATTAGCATTTTATATCTACAGATGCTGT	54	A	C
4985	TGCAGGTGCAGTCTATTCAATTTAACAGGTTTGTGAGAGGAGCAGGTCACCAGTCAGACATTGTTTATTCAACACA	55	A	G
4993	TGCAGGGAGTTGGTAGCTGACCCTCAGTTTACAGACATACACACAAATACTTATCTTGTGTGACTGTGAGGACATT	58	T	G
44035	TGCAGGATCAGCCAATTTCATTTTGTATTCAATAGATCATGTGTCCTTAAGATCACCTGCATCCAGGGCAGATANN	18	A	C
44035	TGCAGGATCAGCCAATTTCATTTTGTATTCAATAGATCATGTGTCCTTAAGATCACCTGCATCCAGGGCAGATANN	29	C	G
5010	TGCAGGAGGGAGAACATGTTTATGAATCAGCTGCTTTTAAAGGGCAACGCCACTAATTTTAAACATCAGAGTCTGT	28	A	G
5010	TGCAGGAGGGAGAACATGTTTATGAATCAGCTGCTTTTAAAGGGCAACGCCACTAATTTTAAACATCAGAGTCTGT	48	G	T
5013	TGCAGGCTTGAATTGAACCCATTTCACAAAGTTTTGCACTAATGCAATGCAGAGTTATGAATAATGATGCAAATTA	25	A	G
5013	TGCAGGCTTGAATTGAACCCATTTCACAAAGTTTTGCACTAATGCAATGCAGAGTTATGAATAATGATGCAAATTA	54	T	C
5019	TGCAGGCCACATCTGAAAGGTGCTCTCAGTCAAGTCATGGAGCTTCATTTGATTATAATTATAATTGCAAAGTAGT	53	T	G
5019	TGCAGGCCACATCTGAAAGGTGCTCTCAGTCAAGTCATGGAGCTTCATTTGATTATAATTATAATTGCAAAGTAGT	57	A	C
5030	TGCAGGAGTTGGTAGACCCAAACAGAGCTATAAGGAGAGTACATACTGGACTTCATTAGGAGGTCAGAAATACGAC	45	C	T
5031	TGCAGGAATTGTCTCCTTAGCTGCTTTATGCTCCAATATGTTCAAGTCAGGTAAATAATTCTCTTTGGGTTCATTG	51	T	A
5032	TGCAGGTCACACTTCCTCCTGTCAGTCGTCGAAAAGCAGAGTACACGGACGAAAACACAGACATTGGAAGAAACTT	44	A	G
5033	TGCAGGGCAGACGTAGTGGACGGGGTCGTAAGGGTGACTTGTGGATCAGATACCAGGCTGTCGTCCCTTAACTCCT	29	A	G
5044	TGCAGGTTTGCCGACAGGGCTACAATATGCTCAATCTGCTTATCCACCGTAAGAACCTCAACTACCTGCATCTCGA	58	T	C
5047	TGCAGGGGTAAAGTCATGAGTATCTACAGCAAATGAGAAATATAGTATAGCAAATTTAGTAATTTAGTTCACTTCT	57	A	T
5064	TGCAGGAAGAAGAATCCATATTAACCAGCTGTGTGTCGCTGTGCTCGCGGCCCGGGCACGAACTGCCAAGCAGAGA	37	C	G
5064	TGCAGGAAGAAGAATCCATATTAACCAGCTGTGTGTCGCTGTGCTCGCGGCCCGGGCACGAACTGCCAAGCAGAGA	60	G	A
5065	TGCAGGGCAAATTGTGGTAAGATGTGTGTTTGCATGCTGTGAATGCACGAGGGATGTAAGATTTTTTGAAGATTGA	13	C	G
5065	TGCAGGGCAAATTGTGGTAAGATGTGTGTTTGCATGCTGTGAATGCACGAGGGATGTAAGATTTTTTGAAGATTGA	19	A	G
5085	TGCAGGAAGCCAGGAGTCACGGAGACGCCTCCCTGTTGTCCGAGCTGGAGAGCAGCCTGGAGATGGCAGAGCTGGG	18	A	C
5085	TGCAGGAAGCCAGGAGTCACGGAGACGCCTCCCTGTTGTCCGAGCTGGAGAGCAGCCTGGAGATGGCAGAGCTGGG	19	T	C
5096	TGCAGGGGCACGTTCGGCGCCGAGGGTGCTCCGTCACCAAGCTATGATGATGATGACGACGACAGACTTGAAGACC	73	A	C
5098	TGCAGGGTACAACAAACACTTGCTGTTTATGCACATAGAGATAAATTAGCTCAGATTTGCATTAAGATACGGTTAT	51	C	T
5103	TGCAGGGAAGAGAGGGGAAACGCTCACAACTGCAAGAAATCCCCTAACAAAGGAGTCTATCCCTTCAGACAAAAAA	18	A	T
5103	TGCAGGGAAGAGAGGGGAAACGCTCACAACTGCAAGAAATCCCCTAACAAAGGAGTCTATCCCTTCAGACAAAAAA	32	C	T
5105	TGCAGGCTTGAGGATAGCGTGTCGGGAGTGTAGGCTGGGACAAGGTGAGAGAGGTGGACATTTTGGGGCTTTTAGG	17	C	G
5105	TGCAGGCTTGAGGATAGCGTGTCGGGAGTGTAGGCTGGGACAAGGTGAGAGAGGTGGACATTTTGGGGCTTTTAGG	58	C	A
5111	TGCAGGTACGAGCCATTTCTCTCGCCGGCTGTGCACTGCCACAGAGATAGGTTAAATCTGTGATTGTTTCCAGCCA	46	A	G
5111	TGCAGGTACGAGCCATTTCTCTCGCCGGCTGTGCACTGCCACAGAGATAGGTTAAATCTGTGATTGTTTCCAGCCA	47	T	C
5112	TGCAGGCTTAAATTTTATGGTCTAATCTTAGTTAAAAATCAATGGCGTTGATGAAGTGTGTTGATGAAAATGTGTT	45	T	C
5119	TGCAGGTAACCTACCGCTGGTAGAGAGAGGATTGAGGGTTGGTGTGGAGGGGAGCCTGCTGTCTCAAGCTAGTAAG	15	G	A
5122	TGCAGGTGCTTTATCTATGGCAGCCTGCCTTGCACATATTCTCCCCCTCATTTATCACTGTCCAAACAGCTGACAA	62	T	C
5125	TGCAGGTAAAGTCTCTGTCACAGATGTTCATGCCATGGGGATTCCACTTCTGCATTTTCACACAAAAATACCAGAT	10	A	G
5140	TGCAGGAATGCTCTGATTAAACAACATGCTGTCTTATCATCAAGATACTGCTCAGCACTCTGCTACATGGCCAATG	64	G	A
5154	TGCAGGCCACTATTGTCCTAAAGGGAGTGCAAAGCCAAGCCCTTGTCCTCCAGGTAGAAAACCAGAGTTCTGAAAG	69	C	G
5154	TGCAGGCCACTATTGTCCTAAAGGGAGTGCAAAGCCAAGCCCTTGTCCTCCAGGTAGAAAACCAGAGTTCTGAAAG	71	G	A
5159	TGCAGGAAACACCAACAGAATAAAGAAATCCTCATAAAGACTTGAGACACACTGATTTGACTGTGTACAAGTATTT	15	A	C
5159	TGCAGGAAACACCAACAGAATAAAGAAATCCTCATAAAGACTTGAGACACACTGATTTGACTGTGTACAAGTATTT	51	C	T
5160	TGCAGGTCACTACTGCTTCACTGAGGGTCTTGCCAACCCCAGTGGCCCCTGTGCTGCTGGTTTCTTCTGCCCTTTT	17	T	C
5161	TGCAGGACATGCAGTGCAGCTCTCCATGGACACACCTCCTATGACAGTAGGACAACGGATACCAGTGAGGTCAGAC	71	C	T
5161	TGCAGGACATGCAGTGCAGCTCTCCATGGACACACCTCCTATGACAGTAGGACAACGGATACCAGTGAGGTCAGAC	73	G	C
5162	TGCAGGTATTCTAAAACCTCAGTGAATAGAAACTTTAATGTAATTTATGTATAGGCTTATTAACCATCACAAACAA	49	T	C
5162	TGCAGGTATTCTAAAACCTCAGTGAATAGAAACTTTAATGTAATTTATGTATAGGCTTATTAACCATCACAAACAA	52	A	T
5164	TGCAGGCACTAAGCGACCCCTTCCTGGAGCTGCTTCACCCACCCAGTGTGAACCCTGTACAGGCGGAACCTTCTGC	15	A	C
5164	TGCAGGCACTAAGCGACCCCTTCCTGGAGCTGCTTCACCCACCCAGTGTGAACCCTGTACAGGCGGAACCTTCTGC	36	A	G
5168	TGCAGGACAAACTACCTAGCCATCCCCTCTGAGCAGAAAGCCACTCCAGCCGCTCCTGTTACCGAATAAAAGTGGT	41	T	C
5168	TGCAGGACAAACTACCTAGCCATCCCCTCTGAGCAGAAAGCCACTCCAGCCGCTCCTGTTACCGAATAAAAGTGGT	44	G	T
5184	TGCAGGCCTGCCTGGCATCCTCAAAGGTCAGCCTCCGCCTGCTGTCCTGAATGTAGGACACCTTGTAGCATGGCCG	16	A	C
5192	TGCAGGACAAACAAATGGTTAGCCAGCTGTTAGTCAGCTCAGTGACAATATAAACATGATCTACTAAAAAACAGTG	53	G	A
5193	TGCAGGGGGTGGAGTTTAACTCCCGGAAGGCTATCCAGGAGACTCTACAGAGGTCAGAGAGGACCAAAAACCTGAT	34	C	T
5194	TGCAGGTTTGGTTCCAGAATAGAAGAGCCAAATGCAGAAAGCAGGAGAACCAGTTACATAAAGGTACGCTTTTACC	67	A	G
5205	TGCAGGTCCTGAAGCACCCGACACAAATGTGGCAAGTGCATCAGCATGAATTTAAATAAAGTACAAAATAAAGTGT	11	A	C
5210	TGCAGGTATAGTTCACCTCCTCCCAGAACAGTTAAAGAAAAAAACAGATCACTGCAGTAGCATAAAGATAATTAGA	10	G	A
5221	TGCAGGTGTCACTATAAACGCAGGACACACAGATAGAGATGTGAAGTGTTCTCAAAGGAACAATTTTTTCACCAAA	16	A	G
5237	TGCAGGAGTGCTTTATGGGTTTAATAAATAGTGCTAATAGTGTGTTTAGATGGAACGGGACATGGGGAGAGGCCAT	68	G	T
5245	TGCAGGATAAATCTACTTACATAACAACGACAGGGTGATTCCTCCTCACAGAGACCCTGCCCACGGTCTACACATG	65	T	G
5246	TGCAGGTCTCAAAGTGGTGTTGGACTTCTGTCAACTGGATCTGTTGCGACCTCAAGATGTATCAGGAAATGCAGAA	46	C	G
5246	TGCAGGTCTCAAAGTGGTGTTGGACTTCTGTCAACTGGATCTGTTGCGACCTCAAGATGTATCAGGAAATGCAGAA	75	A	C
5250	TGCAGGATCTTGCATTCAGGTGCAAAGCCAAGTGCAGATATCACAATCTACAAAACACAAAAGGACCTGGCATCTT	68	G	T
5251	TGCAGGACACCTCATATGTAAAACACACCAGTAGGGGGTCGGCCCCGATGCCTGCAGTGGGCAGAGGGGTGTGGAA	20	A	T
5251	TGCAGGACACCTCATATGTAAAACACACCAGTAGGGGGTCGGCCCCGATGCCTGCAGTGGGCAGAGGGGTGTGGAA	46	G	A
5261	TGCAGGGAACAAAGACGTAAAGAGGTTCACCCTTTTTGGCGTCTGTGTGCCGATTATTAAAGCTGGGGGTTCATTA	41	T	C
5265	TGCAGGACCTGTACCTGAAAGCCCGCTACAAGGAGGCGGAGAGGTCCCGGGGCCGCAGCCTGGGCGCAGTGGACAA	61	T	G
5266	TGCAGGAACCCATGGTTAGACTGGTGAAAGTCGTGGCTCTCCAGGATGGCGTACAGCTCCTTGAATTCTTCCCGGT	26	A	G
5268	TGCAGGTAACAAATCATGGTCTCATAATACAAGGTGGGGTCAGTTATTCTGGAGAAACACAGTTGATTGTTGAGTC	29	C	T
5268	TGCAGGTAACAAATCATGGTCTCATAATACAAGGTGGGGTCAGTTATTCTGGAGAAACACAGTTGATTGTTGAGTC	74	T	G
5269	TGCAGGCACTAAAATAAGTACATCCAGATCAGAGCCTTTGCTGCTCTGATCACGTTTCATTTGTGTGTGTGTGTGT	58	A	G
5269	TGCAGGCACTAAAATAAGTACATCCAGATCAGAGCCTTTGCTGCTCTGATCACGTTTCATTTGTGTGTGTGTGTGT	60	T	G
5284	TGCAGGTTACTGGAAGAAGAGGTGGTGTGTGTCTGACGGGAGCGGGTGAGGCGCAGGGCGGAGGGCTGAAAGGCAG	58	C	T
5288	TGCAGGGGGTAACAGAGGGACCCCTGGCAAATTTTTTTTAGACTTCCTGCTTCTCTTTAGTCCAATCAGCGACCCG	48	G	C
5288	TGCAGGGGGTAACAGAGGGACCCCTGGCAAATTTTTTTTAGACTTCCTGCTTCTCTTTAGTCCAATCAGCGACCCG	70	G	A
5313	TGCAGGAATTGAAAAGCTGTGGATTAAGGAGACTGCAGAAGAGCAAAGGTTTGCAATTTCCTGGCACTGATATATA	35	C	T
5314	TGCAGGCAGCGTTCATTAGAGAGAAACAGACCCCGTCACTGCTGCTGGCCAGACTCTCTGAGCGTAGATGGGCTCA	34	G	A
5314	TGCAGGCAGCGTTCATTAGAGAGAAACAGACCCCGTCACTGCTGCTGGCCAGACTCTCTGAGCGTAGATGGGCTCA	37	A	G
5317	TGCAGGAAACAACACTGTTATCGGTGCTACGGGAGACCAGTGGTGCTGAAACGATTCATCCATTAATCAAACAATT	32	G	A
5325	TGCAGAAACCCACAGAAACACATGCAGATTTCACACATGCATGATTTGATCCCAGGACCTTCTTGCTGTGGGGCAN	64	G	A
5333	TGCAGGCCAAGATCAAAGCCGCCCAACACCAAGTCAACCAGGCTGCGGCTGCTGCAGCCATGGTAGGTATCCGTCC	19	C	A
5335	TGCAGGGGAATACTGTTTGAATAAGTGTTGGGAAGAGACAGTTTGGTAACAGAGGAGAACAGAAGGAAGAGTTGAG	26	G	T
5342	TGCAGGGAACGTATGGGGCACCGATCAATCAGAGATACAGGATAAACCACTCAGCACATTGGGTAAAGAGGCTCAG	9	C	A
5344	TGCAGGAAACACTGCCGCAAGGGAAAAACAAAAAGACTTAAATAAAATGTAGTGTAGTGTAGTGTGTCATGAGATG	20	A	G
44077	TGCAGGTATTGTCCTGATAATGACGTGCACAACATCCTAATGACTCATTAATTTTACCATATTAACCCCACACAAG	7	T	A
44077	TGCAGGTATTGTCCTGATAATGACGTGCACAACATCCTAATGACTCATTAATTTTACCATATTAACCCCACACAAG	23	T	C
5354	TGCAGGGCAAGATACTCATCAAAGTAAGAAAAAAATCTATGAATGGATGGATACTGGACTGACAGTTTGTGTTTTT	28	A	G
5354	TGCAGGGCAAGATACTCATCAAAGTAAGAAAAAAATCTATGAATGGATGGATACTGGACTGACAGTTTGTGTTTTT	64	G	A
5364	TGCAGGTCGTTGTGCTCAGAGACTTTAAATGGCTCAGGACCAACCGCCACACTTAGATCTGCCTGATAGAGCTGTC	63	T	A
5368	TGCAGGTGAGTCATCCATTTACTAATATGACTTTACTGTAATCTCCAGCTGCACACAACGGTAAATTTCATTATCA	62	A	G
5369	TGCAGGCACTGAGTGACTAACAGTATTAATAAGTGCCTGTTTTGTTCTAATCTCACTGCCTCCGGCTAGCAAGGGC	21	A	G
5369	TGCAGGCACTGAGTGACTAACAGTATTAATAAGTGCCTGTTTTGTTCTAATCTCACTGCCTCCGGCTAGCAAGGGC	62	T	C
5376	TGCAGGTGACTTCAAAATAACTTAAAACCTGCAATGACTGACTTTTTTGGCCACTTGGGGGCAGTAGAAACAAGCT	30	G	C
5376	TGCAGGTGACTTCAAAATAACTTAAAACCTGCAATGACTGACTTTTTTGGCCACTTGGGGGCAGTAGAAACAAGCT	60	G	T
5382	TGCAGGTTTTGGTGCCGAAAGACCATCAAAGGAAGTGTATTCAGCTTTTGATGTCATGTGGCTGATTAGATTTAAG	16	G	A
5383	TGCAGGCAATGTTACAGCTGGCATTTTATTTTATATTTTATATTTCATATGTTAAGTCCTGGTAATATTGTAGCTT	46	A	G
5384	TGCAGGGGGCCCCAAGTGCTGAAATTGCAGCAGCTGTTATTTTCTTTGACTGCAGGTGACTTTGCATTAAATCTGC	20	A	G
5391	TGCAGGCTGCCTTTGAACGGTATATACACTAGGAGGCTGTAACTGTCATGTGCGTGAATGACTAAATCACTTATAT	18	A	G
5393	TGCAGGACTGCCAGTTCAAAGCAAGAAAAATCAATGTCCTCTCACAGTGCCACATTATGTAAACCCCAGCCACCTG	8	T	C
5405	TGCAGGCTGTGAGTTTTACAACTTTAGGGATTCTAAATAACTGCCATTTTCTGTGTGTGTGTGATGTTTTACTTAC	24	C	T
5414	TGCAGGGTTTCAGTTATGAAGCACTTTAATTTGCACATTGCTCTGGTTACAATCCAGGTGCCTTTCTGTTTAAGAT	68	T	A
5415	TGCAGGATCGAGGTGATTGGAATGTAAAATGACCAAATTTCACTACTCCTCACTACTGTCTCTACTCAATCCTAAA	44	A	T
5416	TGCAGGCGTGTTTGGATTGTACACATGCAAACACACAAAAACCACCCAGTGCTCTAGGGTGTATGAATATACGAGT	36	G	A
5420	TGCAGGAACCCATTGTCCAAAGAGAACCCACATGGGCCAACCCCTCTTCTGCACTGGATAAACCAACACAGGGATT	9	C	A
5423	TGCAGGATCTAGTGACTGTATGAGAGACACTGTGGTATTTGAATCTCTTCCCTCTCTTACACAGCTCTACCAAAGA	48	C	T
5433	TGCAGGGATGCTGTACTAAGTCATGTGGTGCTAACTGAAGAAGTGGGTACATTGTGAATATTTAACACCCCCCACA	68	C	A
5434	TGCAGGGCATTACAGTACACTATATCCCAACAGATACTGAGTGAACACTTGAAATAACTACAGATTATGATCACAC	46	A	G
5456	TGCAGGGACGAGCTTCTGACGAATAGAGAGATGATAAGAAATGTGTTATTTGGAAACTAGGCCGGAACACAGTTAT	20	G	A
5456	TGCAGGGACGAGCTTCTGACGAATAGAGAGATGATAAGAAATGTGTTATTTGGAAACTAGGCCGGAACACAGTTAT	38	A	T
5459	TGCAGGCCTCACACTGCTTATGCGGCTCAAAGACTGAGAGCCTTGGGGTTTCTCTGTTATAGACGTGTGCCAGATT	22	T	C
5459	TGCAGGCCTCACACTGCTTATGCGGCTCAAAGACTGAGAGCCTTGGGGTTTCTCTGTTATAGACGTGTGCCAGATT	55	T	G
5464	TGCAGGCTGGTCGCTGTCGCTTGAAAAACACCCCTCTGCTCTGCACCGGTGAGATTAAACCTGAGGGATTTGTGCG	72	A	T
5465	TGCAGGTAACTCAGACCTGCCAATGCTGCAGAATTAGCTAATGTTAGCATGTTAGCATTGTCATTGTGAGCAGTGT	20	C	T
5465	TGCAGGTAACTCAGACCTGCCAATGCTGCAGAATTAGCTAATGTTAGCATGTTAGCATTGTCATTGTGAGCAGTGT	57	C	T
5469	TGCAGGAAACAAGAGTGTGATATTGACTTTAATGGTGTTCGGGATCGTTGAATTCTGGCGTTATAACGTAACCCTC	71	C	T
5497	TGCAGGGAAATGGAGAAAGAGGGAAAGTTTTAATGACTTTAGGTTATCAACATCTCTTTATAAATATATACAGTTG	32	A	G
5497	TGCAGGGAAATGGAGAAAGAGGGAAAGTTTTAATGACTTTAGGTTATCAACATCTCTTTATAAATATATACAGTTG	33	T	G
5509	TGCAGGTTTTTCCGCCCCAGCGTGAAACAAAACTAACATACAGCAGTTATTTCCTTTCCATTATGGGCTCAGTTTG	12	G	C
5509	TGCAGGTTTTTCCGCCCCAGCGTGAAACAAAACTAACATACAGCAGTTATTTCCTTTCCATTATGGGCTCAGTTTG	21	T	G
5518	TGCAGGTCAGGATTATTGGTTCCTTCTCTCTGCAACATGTTCTGCCTGTTATTGCTAAACTGACTTGTAATGGGTT	22	A	C
5518	TGCAGGTCAGGATTATTGGTTCCTTCTCTCTGCAACATGTTCTGCCTGTTATTGCTAAACTGACTTGTAATGGGTT	69	A	G
5524	TGCAGGTGAAATTAGATGGAAAAAGCCACATTCACATATTAGCACAGCATAACTGTGTGAGCCAATTTGAAAAATT	42	C	T
5524	TGCAGGTGAAATTAGATGGAAAAAGCCACATTCACATATTAGCACAGCATAACTGTGTGAGCCAATTTGAAAAATT	74	T	A
5532	TGCAGGGGGTTGAATGATTGAGGAGCTCCCTGCTCTCGCCTCTTTTTGCCAGTAATGAAGCCAGGGACTTGTCGAG	61	C	A
5533	TGCAGGCGATTGTGTCGATCCTCAGCTGTCTTACAATCAATGACCATGCAGACGAAAGGGGAGAAATGCTCCTCCA	49	A	T
5543	TGCAGGTACTGTTCATTTGTCCCGTCTCCTCACCCCACCTCAGCGCAGATTCATCTCCTGCCCGCTTATAGTATAT	42	G	A
5545	TGCAGGAACTGGGCAGTCTGCAGATCAAAAACATCAAGGTAGAGGATTTCATTGTTCTTATTGGTGTTACGAGCAA	69	C	T
5550	TGCAGGCTTAGGAGAACACACAAAGTGGAATTAGCAAAGTATTCCGAATAAACACTGCAGACCTTCAATTGCCTTA	44	C	T
5555	TGCAGGAAATTTTGAAAGGGCCACAGTTGGTCTCGTAAACACCCAAGTAACCCAAACTAATGGATTTATTTAAGCT	11	C	T
5565	TGCAGGTGGATGCTGGGGTGGTGGTGGGGCTTACAGCGCAGCAGGCAGCAATAGCTTACAGAGCAGCAGCAGCAAC	6	T	C
5566	TGCAGGCTCTGACTGGGGGTTAAGGTATTTGCGTATCACTCCCCAATATTTCTATGTAACATATCTGCGGGGAGTG	20	T	A
5567	TGCAGGTTCATAATGGGCAGGTATAGCAGGGAACAGGTGCAGGTGCAGGCTTGTTTGCAGCCCTTAAAAGGTCCTC	65	G	A
5567	TGCAGGTTCATAATGGGCAGGTATAGCAGGGAACAGGTGCAGGTGCAGGCTTGTTTGCAGCCCTTAAAAGGTCCTC	75	C	T
5568	TGCAGGGGGAGGGGCTTCATGCAGAACACATGAAGCTACTGTGGAGACCAGGTGAGGTGAACGCTGTGCATATCCA	32	A	C
5570	TGCAGGAAACACAACATAAAGTAAAGAAAAACAAACCTTAGAGAAATGTTAAACTATGAAAGAAAGAAGGAACTGC	31	C	T
5584	TGCAGGTCCAACGATGAGTTTAAAGATGAATCTGCTGGAAGGAATTATTCCCCCTCTTCTGAAAGAGAAAGTGAAC	52	A	C
5584	TGCAGGTCCAACGATGAGTTTAAAGATGAATCTGCTGGAAGGAATTATTCCCCCTCTTCTGAAAGAGAAAGTGAAC	74	G	A
5596	TGCAGGAGGACATTAAGCCACTTAACTGTAATGCAGGGTGAGAGTGGCAAGAGATGCTTCGCAGTCAAACAGCTGA	34	A	G
5596	TGCAGGAGGACATTAAGCCACTTAACTGTAATGCAGGGTGAGAGTGGCAAGAGATGCTTCGCAGTCAAACAGCTGA	60	G	A
5598	TGCAGGGGGCATCATTCCTACCAGCAGCATCAAAGGTAACTGCTAGCAAACCTGAATGTTATCCTTTACAGGTTTT	63	A	C
5599	TGCAGGATTAAGTTGACAGCCATGTAGGAGCTGGAGGATGCAGTCTCTGCTTTCACCACAAGGCGGAGTTTCGGGG	71	A	C
5610	TGCAGGTGAGAAAAAAAGGTGAATGAACCAAAGGCAAACAGGAGAACACTGCAGACAGGAAAGATGGTGATTGATC	33	G	C
5610	TGCAGGTGAGAAAAAAAGGTGAATGAACCAAAGGCAAACAGGAGAACACTGCAGACAGGAAAGATGGTGATTGATC	66	G	T
5616	TGCAGGACCGTAAGGATTTTTCTGGCATTTTGTTTGTCACTGAATCTTCAGACAATTTGGTCCTCAGCTGTTGGTA	42	A	G
5616	TGCAGGACCGTAAGGATTTTTCTGGCATTTTGTTTGTCACTGAATCTTCAGACAATTTGGTCCTCAGCTGTTGGTA	56	T	A
5626	TGCAGGTCACCAGTTTGCAGATGATTTCCTCAAGAATTAATTTCCAGATCTTGCCTTGGCATTGTGCAGGATAACC	21	T	C
5626	TGCAGGTCACCAGTTTGCAGATGATTTCCTCAAGAATTAATTTCCAGATCTTGCCTTGGCATTGTGCAGGATAACC	43	T	C
5632	TGCAGGTTGTACTTGCCAAAATATCTGACGAGATAAGAAATGATGAAAGGCTCCATGCTCAAACAAAAGAAAAGTT	36	A	G
5632	TGCAGGTTGTACTTGCCAAAATATCTGACGAGATAAGAAATGATGAAAGGCTCCATGCTCAAACAAAAGAAAAGTT	54	G	A
5640	TGCAGGAGTTGACTGTTCCTTAAAACCACAGGCTACCTCTCTTCAAAAACAACAAAGAGTACAGGTATTGTTGTCT	63	G	T
5648	TGCAGGAGATGCAACAGTGATAACCATAGATGATGGAGATGACAAATAAACATCCCTAACCAAAAAGCATTATATA	11	A	C
5648	TGCAGGAGATGCAACAGTGATAACCATAGATGATGGAGATGACAAATAAACATCCCTAACCAAAAAGCATTATATA	58	C	A
5663	TGCAGGGTCTCTAAAAAACGTAAATTTAGAAAAATTAGATTAACTTAGGTACATATCAACATCTACATCAAGTATA	47	A	G
5663	TGCAGGGTCTCTAAAAAACGTAAATTTAGAAAAATTAGATTAACTTAGGTACATATCAACATCTACATCAAGTATA	65	C	T
5680	TGCAGGCGAACTTCTCCCACTCGCTCTAGCATGGGCACCTGGGAGTCTTGCCATGAAAAGCATTGGGATTCATAAT	62	T	A
5681	TGCAGGCATCACCACACACCACAGCTGAGCATATTTTCTCTCTTTTTCCTCTCTACGTGTATGTCCTCAGTTTTGG	59	G	T
5682	TGCAGGAACAGAAGCCCTTTGACAAATTGTGTGCTAAGAGATTCTCTCGTAAAAAGGACAAAAGATGTCCACTGTG	25	G	A
5682	TGCAGGAACAGAAGCCCTTTGACAAATTGTGTGCTAAGAGATTCTCTCGTAAAAAGGACAAAAGATGTCCACTGTG	34	C	T
5686	TGCAGGGACTGGGAGAACTTCTGGACGGCAGCAGAAAGATCTGGAAAATCAGAAGGTCTAAGCATCAGAACAAAGC	14	G	A
5695	TGCAGGAAGCTCAGGAAAGGCTTTCTGTATCCTAGAGCTACGCTTTGAATCCATGCTTGATCACAGTAATATCTCT	40	T	C
5697	TGCAGGTCACCAAGCCACAATAAAATTCTGCCAAGATGTCAGCTCCTTTGTCCTCCAGCCAGAAGTCCCTTCATCC	30	T	C
5698	TGCAGGTTGAAACCTTGTCTGGGTGAATGTGCAGCCAAGGTATGCTAAAGGACAGCGTTGTTCGAACCAACCACTT	69	A	G
5700	TGCAGGATCAAACTGTCTGTGCTGACTTGGTGCATGGGGAGCAGGAGGCCAGGAAGAAATAAAAGCAGCAAGAGCT	24	A	T
5704	TGCAGGAAGCCACAGATGAGAATGTCACATGTAAGCCCTAATAAAATGCTACATTTAGTAAGTGTGCCATGAAGAG	26	C	A
5710	TGCAGGGTGAGCAGGCCTGGACAGGCTGAGGTGACGCTCCCCTCTTTCCCACAGCTCAGCCAGCTTGACTTTGCTT	6	C	G
5727	TGCAGGCTCCAAGGAAATTAAGCAGGAGAAGAGACTGGGGAGGGGCTGACACTGGCTGGAACTTTTTTTTCTCCTC	37	G	A
5727	TGCAGGCTCCAAGGAAATTAAGCAGGAGAAGAGACTGGGGAGGGGCTGACACTGGCTGGAACTTTTTTTTCTCCTC	61	T	C
5747	TGCAGGCCTGCTGCTCGCCAAGAGAGGAGTCAACAAATTGAAACCCTGAGAGCGAAAACAACCGAACACAAGCAGA	70	A	G
5751	TGCAGGGGACTCCCTGACTACAAAGTCCTCAGGTTCCTGCGTAGAGTCGACAAACTAATGATAATACCGTCTATAT	40	G	A
5751	TGCAGGGGACTCCCTGACTACAAAGTCCTCAGGTTCCTGCGTAGAGTCGACAAACTAATGATAATACCGTCTATAT	68	A	G
5756	TGCAGGCTCTAATAAAAAGACATCGTGAAGATCAGAGATGTCAGGCTGATAAGACCAGAGCAGGCTTCGAGAAATG	23	C	A
5766	TGCAGGTCTGTAACGGATTCTCAAGTGACATTTTTGTTGTTATCCTGTTTTGTTTTTTATGGTTGAGGTTTGTAAG	22	A	T
5766	TGCAGGTCTGTAACGGATTCTCAAGTGACATTTTTGTTGTTATCCTGTTTTGTTTTTTATGGTTGAGGTTTGTAAG	46	G	C
5769	TGCAGGAGCTGGTTGGTAATGAGCAATGCAGCAGAGAACGATGGTGCAGACCGGCAACTTTAATGTGGTTTTAAGA	9	T	C
5770	TGCAGGTCGTCTTCCAAGATGTCTATGAATCTGTTTAACGTCTATAAAAATGATGCGGTTCTGTTTTTTCTTACTT	39	G	A
5770	TGCAGGTCGTCTTCCAAGATGTCTATGAATCTGTTTAACGTCTATAAAAATGATGCGGTTCTGTTTTTTCTTACTT	55	C	T
5771	TGCAGGCTTGTCATTGGTGTTTGAGAGAAACCCTGGAGGTTTTTTAATGTTTATGTTGAGCTCTCTCTGCTCTGAC	67	G	T
5789	TGCAGGGAGGTTTGTGTCTGCTCAGCCCACCAGCACCGAGCTTTCCTTGAAGGAGAGAGGGAGAAGGAGCAGGAAG	65	A	G
5791	TGCAGGGGCACTTGTTGGAAGAGTTCCTTCAGATATCTACAGCTATCTGTAAAATGGTAACAACATACTCAATGCA	10	T	C
5791	TGCAGGGGCACTTGTTGGAAGAGTTCCTTCAGATATCTACAGCTATCTGTAAAATGGTAACAACATACTCAATGCA	29	C	A
5793	TGCAGGTAGATGGTGTTAAAAAACAGGGGGATTAACTTAAACAGTAATACTTCTGGTCCAGTAGAAGGCAGAATAT	33	C	A
5798	TGCAGGATCTTTACTGTTACTGTTTGTTTATCATCTGTTTCTGACAGAAAAATGCATGAACACAGCACTGTCGAGC	41	T	C
5798	TGCAGGATCTTTACTGTTACTGTTTGTTTATCATCTGTTTCTGACAGAAAAATGCATGAACACAGCACTGTCGAGC	72	G	A
5800	TGCAGGTGAAGGAGCTCAGTCCTGCTGTATATTAGCTGACCCGAGCTGGTGAGCCTGTTTGTGAAGCATTGTGTAG	44	A	G
5807	TGCAGGCAGACCAGCTGAGTAATGCCTCAGTACCAGTCAGTGCCACGCAGGCTGACAGACAGACCATCATATCCCA	24	C	A
5807	TGCAGGCAGACCAGCTGAGTAATGCCTCAGTACCAGTCAGTGCCACGCAGGCTGACAGACAGACCATCATATCCCA	28	A	T
5812	TGCAGGTGTCCTTGTTTGTGAAAAAGCACATCACAAAAAAACAATTATTATCATTTTGTTTGAGCTGAAGAGCAAA	28	C	T
5812	TGCAGGTGTCCTTGTTTGTGAAAAAGCACATCACAAAAAAACAATTATTATCATTTTGTTTGAGCTGAAGAGCAAA	32	A	G
5813	TGCAGGAGATGTTATCGACTTCTGCGGCACATTAGCCGCCCAGCAAATAAACGTGGGTGTGTGCACGAGTGCCGCG	65	C	A
5815	TGCAGGTTGATACCCTCGGGCTTTTGGGATAGCTGGACCCACGCCCCGGACTGCTCCATCACCGCCTTGACTGTAG	17	G	A
5815	TGCAGGTTGATACCCTCGGGCTTTTGGGATAGCTGGACCCACGCCCCGGACTGCTCCATCACCGCCTTGACTGTAG	71	T	G
5819	TGCAGGGGAGGCGGTGGCCGGGTTCAAGTTGATGTAGCTGTTGATGGTGCCCATGGAGCCCATGGAGCCCAGACCA	54	G	C
5821	TGCAGGCTATCACACTCGCAGGAGCAGTGTCATCGCTCCTCATCTGTATGATACAATGATTAAAAGTCACTCAAAG	23	G	A
5831	TGCAGGCTGTTGGACAGTTTCCATGACTTGAACAAAATGATTTGCCAGAGGTACAAGAGAGCTAATGGCGTGTCTC	69	T	G
5836	TGCAGGGATGTATAGTGTTACAGGAGACATTTGTCGCCTGGGAAGTTCTGTTGCTATTTGCTTTGAGGCAGTTTGC	25	G	C
5837	TGCAGGTTAGTGTGTTATGCTCTGCAGTTTACAATATTATATTATACATTTATTACCTTTTATGGTATTACGTCTT	46	C	T
5837	TGCAGGTTAGTGTGTTATGCTCTGCAGTTTACAATATTATATTATACATTTATTACCTTTTATGGTATTACGTCTT	70	C	T
5843	TGCAGGCTCACCGGTCACGGCTAATGATGCTGAGCTGGAGGAGGTGGAGGGGGGAGGCGGGCTTTAAGTGGTGTCA	36	G	A
5843	TGCAGGCTCACCGGTCACGGCTAATGATGCTGAGCTGGAGGAGGTGGAGGGGGGAGGCGGGCTTTAAGTGGTGTCA	50	A	G
5845	TGCAGGGACGGAACAGCAGAGCTATTGATTAAACAATGCATTACACATTCAGAACACTGCAAAGCTCAGCTTATTA	7	A	G
5845	TGCAGGGACGGAACAGCAGAGCTATTGATTAAACAATGCATTACACATTCAGAACACTGCAAAGCTCAGCTTATTA	16	C	G
5846	TGCAGGAGAAGTTCACAGAGTTTGCGTCAGAGACGGGAAGTGTGGGGCAGGAACGAGTGACGGCCGTTAACCAAAT	17	G	A
5846	TGCAGGAGAAGTTCACAGAGTTTGCGTCAGAGACGGGAAGTGTGGGGCAGGAACGAGTGACGGCCGTTAACCAAAT	61	A	G
5856	TGCAGGAAAGAACCGTGGTCAACAGGAGGGTACAAAAGCACATGCATCCTCATACATTCACAGTATATATTAGATG	7	A	C
5871	TGCAGGGTACAATAACATAAACCAATATGCACATGCACCCTATGATTATTAATGGAAAGAGAACAGTGAAGGGTTG	14	A	T
5871	TGCAGGGTACAATAACATAAACCAATATGCACATGCACCCTATGATTATTAATGGAAAGAGAACAGTGAAGGGTTG	64	A	G
5872	TGCAGGTCAGATGCTCGGCTGCAGCTGCCTCAGCCGCCATCATGTTCACCAAAAAGAAGAAGTCTCGTATCCAGAT	8	A	T
44136	TGCAGGTGAATCACACACCGATAACTCCCTCACAGCCGTTTAAGTGTGTGTATCTGCTGCATTCAATGTCCCCTCC	18	C	T
5879	TGCAGGCACTTTTTTATCAACAGGAAACGTAGGCAACCAGACATTAAGACAGCAACAGTGAGTAAAAACATGCTGT	27	C	T
5880	TGCAGGTGGCGCTCTTTAAGCTAAACTCAGAATTGTAAACCAAAGAACTGGACAACCTGTTGATGTTGCTAGGGGA	33	T	C
5880	TGCAGGTGGCGCTCTTTAAGCTAAACTCAGAATTGTAAACCAAAGAACTGGACAACCTGTTGATGTTGCTAGGGGA	75	A	G
5882	TGCAGGTGGAAATGGAGTTAACTAGTCAGCGTCAGCTCAGTTTTTTTTGTGGAACGGTAAACTCTGATGTCCTGAT	20	A	G
5882	TGCAGGTGGAAATGGAGTTAACTAGTCAGCGTCAGCTCAGTTTTTTTTGTGGAACGGTAAACTCTGATGTCCTGAT	60	A	T
5887	TGCAGGGGATTATTTAGCTACCGTTCCCCCATTTAACAAAGACTCTTCTGTTGGTCCTGCTCTGACTCACAGCGCT	45	T	C
5891	TGCAGGAATCTTTGGTGCTTGCACGCACGCGCAGATGTGCCAGCTGAGGATGCATTGTGGGAACTAGAGTGGAAGT	51	G	A
5893	TGCAGGACATGTTCATCGTCCACAACATAGAGGAGATCCAGGTGACTGGAAACGGGGCAGTATGGGAGTGTGGTCG	47	T	G
5893	TGCAGGACATGTTCATCGTCCACAACATAGAGGAGATCCAGGTGACTGGAAACGGGGCAGTATGGGAGTGTGGTCG	68	T	C
[truncated: 10,999 more rows]
