# Supplementary material for: Genome-wide association and genomic prediction of resistance to viral nervous necrosis in European sea bass (Dicentrarchus labrax) using RAD sequencing
Source: Genet Sel Evol. 2018 Jun 8;50:30. doi: 10.1186/s12711-018-0401-2 (PMC5994081; doi:10.1186/s12711-018-0401-2)
Supplement: Supplementary file 3 — Additional file 3: Table S3. SNP location. Location of SNPs on the sea bass reference genome v1_0. [file 12711_2018_401_MOESM3_ESM.txt]

Id	Chr	Pos
1	HG916827.1	10001218
10	HG916827.1	10063806
31	HG916827.1	10451956
33	HG916827.1	10458529
41	HG916827.1	10549751
46	HG916827.1	10555912
63	HG916827.1	10703467
64	HG916827.1	10703470
68	HG916827.1	10851738
75	HG916827.1	10946999
79	HG916827.1	10986730
80	HG916827.1	10986733
81	HG916827.1	11024033
90	HG916827.1	11240160
96	HG916827.1	11354095
106	HG916827.1	11530844
117	HG916827.1	11702564
118	HG916827.1	11702567
134	HG916827.1	11885844
141	HG916827.1	12116353
143	HG916827.1	12158602
147	HG916827.1	12176906
150	HG916827.1	12181924
156	HG916827.1	12214716
158	HG916827.1	12363527
171	HG916827.1	12472654
180	HG916827.1	12565464
183	HG916827.1	12585009
191	HG916827.1	12677907
196	HG916827.1	12757828
205	HG916827.1	12870467
216	HG916827.1	13152275
218	HG916827.1	13165321
224	HG916827.1	1319834
225	HG916827.1	13216454
239	HG916827.1	13406623
255	HG916827.1	13611778
266	HG916827.1	1373277
267	HG916827.1	1373280
280	HG916827.1	13930375
281	HG916827.1	13930378
293	HG916827.1	1416839
294	HG916827.1	1416842
297	HG916827.1	14207955
309	HG916827.1	14370073
322	HG916827.1	14641297
335	HG916827.1	14830138
336	HG916827.1	14830141
348	HG916827.1	15098211
352	HG916827.1	15112200
358	HG916827.1	15282503
360	HG916827.1	15308668
366	HG916827.1	15340280
375	HG916827.1	15465847
382	HG916827.1	15585294
385	HG916827.1	15618689
392	HG916827.1	15754890
393	HG916827.1	15754893
395	HG916827.1	15757414
411	HG916827.1	16081325
413	HG916827.1	16092808
418	HG916827.1	16184906
421	HG916827.1	16222412
428	HG916827.1	16322586
430	HG916827.1	16443408
432	HG916827.1	16456217
435	HG916827.1	16507352
442	HG916827.1	1666131
445	HG916827.1	16704450
451	HG916827.1	16800685
452	HG916827.1	16820481
457	HG916827.1	16918555
459	HG916827.1	16927140
461	HG916827.1	16936946
464	HG916827.1	16948918
466	HG916827.1	16970712
468	HG916827.1	17021261
472	HG916827.1	1704820
474	HG916827.1	17057995
477	HG916827.1	17102958
480	HG916827.1	17105556
482	HG916827.1	17122092
483	HG916827.1	17143884
491	HG916827.1	17194199
492	HG916827.1	17194202
494	HG916827.1	17238876
495	HG916827.1	17243885
496	HG916827.1	17321126
504	HG916827.1	17446135
505	HG916827.1	17450510
506	HG916827.1	17450513
510	HG916827.1	17473126
514	HG916827.1	17570768
535	HG916827.1	17859370
537	HG916827.1	17865773
543	HG916827.1	17934474
547	HG916827.1	18015843
548	HG916827.1	18092308
551	HG916827.1	18167836
556	HG916827.1	18314908
563	HG916827.1	18464305
564	HG916827.1	1858283
568	HG916827.1	18630686
574	HG916827.1	18648977
585	HG916827.1	18720046
587	HG916827.1	18723425
594	HG916827.1	1887132
598	HG916827.1	18908541
611	HG916827.1	19080969
618	HG916827.1	19133985
621	HG916827.1	19237409
622	HG916827.1	19237412
624	HG916827.1	19239816
627	HG916827.1	19348292
642	HG916827.1	19491102
643	HG916827.1	19491105
652	HG916827.1	19589776
656	HG916827.1	19611542
662	HG916827.1	19680963
663	HG916827.1	19680966
665	HG916827.1	19722858
667	HG916827.1	19737898
671	HG916827.1	19836426
674	HG916827.1	19895247
675	HG916827.1	19912584
678	HG916827.1	19943893
682	HG916827.1	19972813
689	HG916827.1	20066410
692	HG916827.1	20078512
693	HG916827.1	20090338
694	HG916827.1	20090341
695	HG916827.1	20096744
696	HG916827.1	20096747
699	HG916827.1	2014114
702	HG916827.1	20141847
704	HG916827.1	20157781
710	HG916827.1	20238542
711	HG916827.1	20238545
714	HG916827.1	2031586
716	HG916827.1	20319681
719	HG916827.1	20321017
725	HG916827.1	20404294
731	HG916827.1	20619594
732	HG916827.1	20619597
736	HG916827.1	20653225
744	HG916827.1	20814190
747	HG916827.1	20831406
748	HG916827.1	20831409
751	HG916827.1	20874033
753	HG916827.1	2087720
754	HG916827.1	2087723
771	HG916827.1	21089595
775	HG916827.1	21145922
776	HG916827.1	21175939
780	HG916827.1	2123053
798	HG916827.1	2150352
801	HG916827.1	21522629
810	HG916827.1	21664541
816	HG916827.1	21863695
817	HG916827.1	21863698
819	HG916827.1	2187688
827	HG916827.1	21970015
828	HG916827.1	21978081
830	HG916827.1	22009113
831	HG916827.1	22009116
832	HG916827.1	22009944
833	HG916827.1	2204862
834	HG916827.1	2204865
836	HG916827.1	22058487
847	HG916827.1	22209462
849	HG916827.1	22227220
856	HG916827.1	22264923
858	HG916827.1	22315005
860	HG916827.1	22327166
861	HG916827.1	22327169
863	HG916827.1	22345103
868	HG916827.1	22355198
878	HG916827.1	22403821
885	HG916827.1	22536666
888	HG916827.1	22659573
894	HG916827.1	22783684
895	HG916827.1	22783687
897	HG916827.1	22784677
898	HG916827.1	22799504
900	HG916827.1	22805686
914	HG916827.1	22973886
915	HG916827.1	22984133
919	HG916827.1	22993328
920	HG916827.1	22993331
922	HG916827.1	23005495
924	HG916827.1	23070930
940	HG916827.1	23277058
943	HG916827.1	23281
952	HG916827.1	23449093
954	HG916827.1	23457797
957	HG916827.1	23473323
958	HG916827.1	23473326
960	HG916827.1	23476017
964	HG916827.1	23622875
965	HG916827.1	23644326
969	HG916827.1	23671642
973	HG916827.1	23704037
979	HG916827.1	23850251
982	HG916827.1	23896575
984	HG916827.1	23912606
989	HG916827.1	23973508
997	HG916827.1	24033989
998	HG916827.1	24033992
1008	HG916827.1	2587827
1010	HG916827.1	2627987
1014	HG916827.1	2664785
1017	HG916827.1	2678204
1022	HG916827.1	2827323
1025	HG916827.1	2854257
1031	HG916827.1	2976560
1035	HG916827.1	3172413
1042	HG916827.1	339514
1045	HG916827.1	357546
1049	HG916827.1	3613015
1050	HG916827.1	3613018
1053	HG916827.1	3673533
1054	HG916827.1	3673536
1057	HG916827.1	3758231
1060	HG916827.1	3764570
1063	HG916827.1	3829824
1069	HG916827.1	4089273
1075	HG916827.1	4124964
1076	HG916827.1	4169777
1087	HG916827.1	4254843
1094	HG916827.1	4293343
1095	HG916827.1	4307522
1105	HG916827.1	4549764
1111	HG916827.1	4749842
1121	HG916827.1	4824034
1130	HG916827.1	4946597
1135	HG916827.1	5015804
1137	HG916827.1	5024667
1142	HG916827.1	5094681
1150	HG916827.1	5227630
1152	HG916827.1	5256560
1154	HG916827.1	5274966
1155	HG916827.1	5274969
1163	HG916827.1	5353054
1167	HG916827.1	537042
1179	HG916827.1	5580983
1181	HG916827.1	5666222
1188	HG916827.1	5719494
1192	HG916827.1	5823202
1193	HG916827.1	5823854
1196	HG916827.1	5892264
1204	HG916827.1	6007212
1206	HG916827.1	6013758
1209	HG916827.1	6100135
1210	HG916827.1	6100138
1224	HG916827.1	623639
1226	HG916827.1	6377436
1227	HG916827.1	6414918
1228	HG916827.1	6414921
1229	HG916827.1	6418455
1234	HG916827.1	6443688
1235	HG916827.1	6482709
1236	HG916827.1	6482712
1239	HG916827.1	6521495
1241	HG916827.1	6541243
1244	HG916827.1	6554538
1247	HG916827.1	6575120
1248	HG916827.1	6575123
1256	HG916827.1	66466
1262	HG916827.1	6752530
1268	HG916827.1	677970
1271	HG916827.1	6780689
1273	HG916827.1	6810258
1276	HG916827.1	6813092
1278	HG916827.1	6865460
1282	HG916827.1	6883537
1293	HG916827.1	6968771
1294	HG916827.1	7064901
1296	HG916827.1	7069074
1297	HG916827.1	7069077
1300	HG916827.1	7141173
1320	HG916827.1	7484276
1325	HG916827.1	7593227
1331	HG916827.1	7639841
1332	HG916827.1	7648418
1339	HG916827.1	7743179
1342	HG916827.1	7757675
1350	HG916827.1	7823962
1351	HG916827.1	7824346
1354	HG916827.1	7841842
1355	HG916827.1	7843120
1359	HG916827.1	7936092
1360	HG916827.1	7953612
1361	HG916827.1	7953615
1364	HG916827.1	8006880
1374	HG916827.1	8183702
1389	HG916827.1	8342568
1393	HG916827.1	8365328
1395	HG916827.1	8375824
1413	HG916827.1	8587602
1415	HG916827.1	8628682
1416	HG916827.1	8628685
1422	HG916827.1	8738942
1437	HG916827.1	887137
1438	HG916827.1	887140
1446	HG916827.1	8946490
1447	HG916827.1	8956056
1449	HG916827.1	8975643
1451	HG916827.1	9052645
1457	HG916827.1	9162352
1462	HG916827.1	9207189
1473	HG916827.1	9253171
1481	HG916827.1	9289790
1489	HG916827.1	9320752
1490	HG916827.1	9320755
1492	HG916827.1	9324600
1494	HG916827.1	9420295
1500	HG916827.1	9530133
1507	HG916827.1	9622936
1525	HG916827.1	9953827
1537	HG916828.1	10171550
1540	HG916828.1	10286739
1549	HG916828.1	10326023
1559	HG916828.1	10563467
1561	HG916828.1	10583765
1562	HG916828.1	10583768
1568	HG916828.1	10645909
1579	HG916828.1	10813942
1582	HG916828.1	10870021
1583	HG916828.1	10870024
1584	HG916828.1	10871510
1599	HG916828.1	11050558
1605	HG916828.1	11123581
1607	HG916828.1	11165654
1649	HG916828.1	1170512
1659	HG916828.1	1184061
1670	HG916828.1	1216586
1685	HG916828.1	12533515
1693	HG916828.1	12693126
1708	HG916828.1	12759857
1711	HG916828.1	12812157
1718	HG916828.1	13033399
1720	HG916828.1	13101965
1721	HG916828.1	13101968
1728	HG916828.1	1317224
1733	HG916828.1	132782
1734	HG916828.1	132785
1735	HG916828.1	13327743
1742	HG916828.1	13501658
1752	HG916828.1	13608541
1755	HG916828.1	13626354
1757	HG916828.1	1362793
1768	HG916828.1	13719570
1770	HG916828.1	13761786
1771	HG916828.1	13829740
1778	HG916828.1	13832036
1790	HG916828.1	14014824
1792	HG916828.1	14016405
1800	HG916828.1	14131348
1801	HG916828.1	14131351
1812	HG916828.1	14223599
1821	HG916828.1	14534858
1829	HG916828.1	1471141
1833	HG916828.1	1475726
1843	HG916828.1	14826155
1849	HG916828.1	14861238
1854	HG916828.1	14903671
1868	HG916828.1	15013148
1869	HG916828.1	1503282
1870	HG916828.1	1503285
1880	HG916828.1	15123314
1882	HG916828.1	15127677
1889	HG916828.1	15256921
1890	HG916828.1	15307084
1902	HG916828.1	15439521
1903	HG916828.1	1547208
1909	HG916828.1	15549300
1911	HG916828.1	15628962
1917	HG916828.1	15674820
1926	HG916828.1	15758745
1937	HG916828.1	15913179
1941	HG916828.1	15973263
1942	HG916828.1	1606893
1966	HG916828.1	1631891
1967	HG916828.1	16364177
1969	HG916828.1	16374965
1971	HG916828.1	16401020
1976	HG916828.1	16489444
1978	HG916828.1	1650213
1979	HG916828.1	16546549
1982	HG916828.1	1654814
1984	HG916828.1	16558977
1986	HG916828.1	16568555
1987	HG916828.1	16597334
1988	HG916828.1	16597337
1989	HG916828.1	1660154
1990	HG916828.1	1661386
1995	HG916828.1	16625649
2001	HG916828.1	16740808
2006	HG916828.1	16758744
2007	HG916828.1	16770473
2019	HG916828.1	16870729
2022	HG916828.1	16877912
2023	HG916828.1	16917255
2027	HG916828.1	16964765
2033	HG916828.1	17122628
2037	HG916828.1	1713568
2038	HG916828.1	1713571
2039	HG916828.1	17141741
2040	HG916828.1	17141744
2042	HG916828.1	1723383
2044	HG916828.1	17255870
2047	HG916828.1	17301754
2048	HG916828.1	1731071
2049	HG916828.1	1731074
2053	HG916828.1	1738012
2067	HG916828.1	17545638
2072	HG916828.1	1763787
2075	HG916828.1	17699744
2086	HG916828.1	1793
2096	HG916828.1	18068715
2111	HG916828.1	18291242
2112	HG916828.1	18291245
2133	HG916828.1	18543661
2134	HG916828.1	18543664
2139	HG916828.1	18647692
2140	HG916828.1	18652378
2147	HG916828.1	18741314
2148	HG916828.1	18746637
2152	HG916828.1	18789687
2155	HG916828.1	1880430
2157	HG916828.1	18819144
2160	HG916828.1	18882477
2165	HG916828.1	18896372
2172	HG916828.1	19025189
2180	HG916828.1	1910197
2183	HG916828.1	19130131
2185	HG916828.1	19161141
2191	HG916828.1	19301174
2199	HG916828.1	19584699
2201	HG916828.1	19584875
2207	HG916828.1	19641995
2210	HG916828.1	19654963
2214	HG916828.1	19797084
2219	HG916828.1	19905423
2220	HG916828.1	19905426
2221	HG916828.1	1990688
2230	HG916828.1	19966663
2232	HG916828.1	19999311
2233	HG916828.1	19999314
2234	HG916828.1	20001900
2242	HG916828.1	20118705
2243	HG916828.1	20118708
2248	HG916828.1	20184226
2249	HG916828.1	20184229
2252	HG916828.1	20249360
2256	HG916828.1	20306430
2263	HG916828.1	2036532
2266	HG916828.1	20367507
2268	HG916828.1	20408132
2269	HG916828.1	20447718
2272	HG916828.1	20455845
2275	HG916828.1	20477158
2276	HG916828.1	20477161
2296	HG916828.1	20592090
2299	HG916828.1	20624275
2300	HG916828.1	20739486
2301	HG916828.1	20739489
2302	HG916828.1	207841
2308	HG916828.1	20843037
2310	HG916828.1	20846854
2311	HG916828.1	20846857
2313	HG916828.1	20886056
2329	HG916828.1	21322297
2331	HG916828.1	21369872
2338	HG916828.1	21454025
2341	HG916828.1	2149530
2342	HG916828.1	2149533
2350	HG916828.1	21634407
2352	HG916828.1	21658252
2359	HG916828.1	21824441
2360	HG916828.1	21824444
2361	HG916828.1	21857584
2363	HG916828.1	21876805
2366	HG916828.1	21901691
2374	HG916828.1	22035307
2375	HG916828.1	22036790
2377	HG916828.1	22057152
2382	HG916828.1	22107235
2383	HG916828.1	22113580
2400	HG916828.1	22277071
2404	HG916828.1	22302146
2405	HG916828.1	22322027
2406	HG916828.1	22322030
2413	HG916828.1	22394139
2416	HG916828.1	22463106
2433	HG916828.1	22612259
2435	HG916828.1	2265903
2439	HG916828.1	22707648
2442	HG916828.1	22888370
2444	HG916828.1	22932764
2447	HG916828.1	23059111
2451	HG916828.1	23090854
2457	HG916828.1	23182616
2467	HG916828.1	23388146
2468	HG916828.1	23392359
2472	HG916828.1	2339936
2473	HG916828.1	23400304
2475	HG916828.1	23406624
2476	HG916828.1	23406627
2477	HG916828.1	23424033
2479	HG916828.1	23428144
2487	HG916828.1	23498545
2491	HG916828.1	23562989
2495	HG916828.1	23589536
2496	HG916828.1	23603712
2500	HG916828.1	23613361
2501	HG916828.1	23615291
2502	HG916828.1	23615294
2503	HG916828.1	23640099
2507	HG916828.1	2373479
2508	HG916828.1	2373482
2511	HG916828.1	23789954
2515	HG916828.1	23822162
2518	HG916828.1	23825604
2522	HG916828.1	23860407
2525	HG916828.1	23895855
2529	HG916828.1	23942527
2533	HG916828.1	23957003
2539	HG916828.1	23985712
2542	HG916828.1	24000646
2543	HG916828.1	24018741
2544	HG916828.1	24018744
2546	HG916828.1	24057802
2547	HG916828.1	24088368
2551	HG916828.1	24147882
2554	HG916828.1	24160875
2556	HG916828.1	24184352
2560	HG916828.1	24251641
2563	HG916828.1	24286721
2566	HG916828.1	2438358
2571	HG916828.1	24399268
2572	HG916828.1	24404504
2578	HG916828.1	244532
2580	HG916828.1	24455456
2590	HG916828.1	24573788
2591	HG916828.1	24584265
2596	HG916828.1	24635959
2602	HG916828.1	24724016
2609	HG916828.1	24904893
2610	HG916828.1	24904896
2612	HG916828.1	24917089
2619	HG916828.1	25042933
2622	HG916828.1	2514456
2623	HG916828.1	2514459
2625	HG916828.1	25224798
2635	HG916828.1	25523810
2647	HG916828.1	2596159
2658	HG916828.1	2773261
2660	HG916828.1	2846877
2662	HG916828.1	2857645
2667	HG916828.1	2885213
2672	HG916828.1	2921141
2675	HG916828.1	2972290
2676	HG916828.1	2972293
2677	HG916828.1	2989120
2679	HG916828.1	3022481
2681	HG916828.1	3038960
2683	HG916828.1	306206
2687	HG916828.1	3133191
2693	HG916828.1	3170878
2696	HG916828.1	3173810
2698	HG916828.1	3191825
2706	HG916828.1	3279299
2707	HG916828.1	3279302
2708	HG916828.1	3339867
2710	HG916828.1	3363765
2716	HG916828.1	3390335
2718	HG916828.1	339829
2728	HG916828.1	3560915
2740	HG916828.1	3648454
2742	HG916828.1	365629
2745	HG916828.1	3686916
2746	HG916828.1	3686919
2759	HG916828.1	3930416
2763	HG916828.1	3960189
2766	HG916828.1	3963931
2769	HG916828.1	3975539
2773	HG916828.1	40349
2778	HG916828.1	4110983
2782	HG916828.1	4193677
2783	HG916828.1	420349
2785	HG916828.1	4219789
2788	HG916828.1	422390
2791	HG916828.1	4297370
2793	HG916828.1	4304156
2803	HG916828.1	4439226
2805	HG916828.1	4461722
2807	HG916828.1	4462992
2813	HG916828.1	4475964
2817	HG916828.1	4529208
2822	HG916828.1	4571
2823	HG916828.1	4574
2824	HG916828.1	46038
2825	HG916828.1	46041
2826	HG916828.1	4606405
2827	HG916828.1	4606408
2829	HG916828.1	4610755
2830	HG916828.1	4610758
2834	HG916828.1	4639207
2837	HG916828.1	4730199
2841	HG916828.1	4819768
2845	HG916828.1	4880840
2847	HG916828.1	4885896
2852	HG916828.1	4920226
2856	HG916828.1	495263
2859	HG916828.1	4952829
2862	HG916828.1	4992574
2864	HG916828.1	5003463
2873	HG916828.1	5153162
2875	HG916828.1	5158769
2880	HG916828.1	5213402
2881	HG916828.1	5213405
2883	HG916828.1	5213507
2884	HG916828.1	5241812
2887	HG916828.1	531996
2892	HG916828.1	5380875
2898	HG916828.1	5404477
2904	HG916828.1	5497017
2914	HG916828.1	5552279
2917	HG916828.1	5596054
2920	HG916828.1	5599199
2927	HG916828.1	5615157
2928	HG916828.1	5639776
2935	HG916828.1	5765472
2946	HG916828.1	6056129
2952	HG916828.1	6089689
2957	HG916828.1	6119658
2961	HG916828.1	614621
2962	HG916828.1	616483
2972	HG916828.1	6337415
2974	HG916828.1	6348286
2975	HG916828.1	6348289
2978	HG916828.1	6367856
2979	HG916828.1	6372333
2982	HG916828.1	6373996
2987	HG916828.1	639776
2988	HG916828.1	639779
3008	HG916828.1	6657830
3009	HG916828.1	6657833
3011	HG916828.1	6681
3012	HG916828.1	6709045
3019	HG916828.1	6791324
3023	HG916828.1	6805591
3028	HG916828.1	6840927
3032	HG916828.1	6901731
3034	HG916828.1	6937944
3039	HG916828.1	6969095
3044	HG916828.1	7107883
3045	HG916828.1	7107886
3050	HG916828.1	7152219
3052	HG916828.1	7173939
3053	HG916828.1	7195086
3054	HG916828.1	7195089
3059	HG916828.1	7226581
3060	HG916828.1	7226584
3070	HG916828.1	736327
3073	HG916828.1	7421568
3076	HG916828.1	7425233
3087	HG916828.1	7629841
3088	HG916828.1	7629844
3100	HG916828.1	7857704
3104	HG916828.1	7888936
3105	HG916828.1	7888939
3106	HG916828.1	7928516
3115	HG916828.1	7972903
3116	HG916828.1	7972906
3119	HG916828.1	7980728
3120	HG916828.1	7980731
3131	HG916828.1	8101515
3132	HG916828.1	8101518
3142	HG916828.1	8349841
3146	HG916828.1	845250
3149	HG916828.1	8488803
3152	HG916828.1	8504864
3157	HG916828.1	8607101
3159	HG916828.1	8653301
3172	HG916828.1	8736778
3173	HG916828.1	8810805
3180	HG916828.1	8864531
3188	HG916828.1	8999001
3208	HG916828.1	9265892
3211	HG916828.1	9391992
3212	HG916828.1	9406871
3213	HG916828.1	9406874
3215	HG916828.1	9417045
3216	HG916828.1	9428494
3220	HG916828.1	9473535
3221	HG916828.1	9473538
3225	HG916828.1	9498414
3241	HG916828.1	9790333
3242	HG916828.1	9790336
3244	HG916828.1	9837270
3255	HG916829.1	10009380
3271	HG916829.1	10160977
3272	HG916829.1	10193525
3279	HG916829.1	10240904
3296	HG916829.1	10611981
3303	HG916829.1	10677792
3315	HG916829.1	10953561
3316	HG916829.1	10974345
3327	HG916829.1	1105108
3335	HG916829.1	11130033
3346	HG916829.1	1131598
3350	HG916829.1	11472554
3365	HG916829.1	11600030
3370	HG916829.1	11699461
3373	HG916829.1	11796623
3375	HG916829.1	11843546
3376	HG916829.1	11843549
3380	HG916829.1	11883097
3385	HG916829.1	11907463
3391	HG916829.1	11949931
3392	HG916829.1	11949934
3394	HG916829.1	1195353
3395	HG916829.1	11969419
3398	HG916829.1	12029974
3399	HG916829.1	12032993
3408	HG916829.1	12251463
3409	HG916829.1	12271840
3410	HG916829.1	12271843
3416	HG916829.1	1235862
3422	HG916829.1	1256248
3427	HG916829.1	12620312
3428	HG916829.1	12652108
3430	HG916829.1	12662603
3432	HG916829.1	12667865
3436	HG916829.1	12695316
3439	HG916829.1	12704747
3444	HG916829.1	12745815
3470	HG916829.1	13079887
3473	HG916829.1	13114783
3477	HG916829.1	13278328
3481	HG916829.1	13330832
3488	HG916829.1	13359772
3491	HG916829.1	1339429
3492	HG916829.1	13423166
3493	HG916829.1	13423169
3495	HG916829.1	13425477
3499	HG916829.1	13537050
3506	HG916829.1	13615148
3516	HG916829.1	13669918
3519	HG916829.1	1367808
3522	HG916829.1	13697893
3523	HG916829.1	13697896
3524	HG916829.1	1372792
3526	HG916829.1	13738752
3533	HG916829.1	13787191
3537	HG916829.1	13818404
3545	HG916829.1	13949123
3557	HG916829.1	141571
3579	HG916829.1	14473153
3612	HG916829.1	15049956
3614	HG916829.1	15063253
3620	HG916829.1	15134357
3627	HG916829.1	15212629
3629	HG916829.1	15244147
3630	HG916829.1	15254223
3640	HG916829.1	15444897
3642	HG916829.1	15470765
3650	HG916829.1	1559236
3653	HG916829.1	15625038
3654	HG916829.1	15632933
3656	HG916829.1	1572723
3658	HG916829.1	15792812
3663	HG916829.1	1591429
3666	HG916829.1	15929181
3668	HG916829.1	15962261
3676	HG916829.1	16026024
3680	HG916829.1	16031332
3696	HG916829.1	16340521
3698	HG916829.1	16384788
3699	HG916829.1	16397744
3705	HG916829.1	16533593
3709	HG916829.1	16585187
3713	HG916829.1	16659169
3717	HG916829.1	16688562
3724	HG916829.1	16732893
3726	HG916829.1	16776716
3727	HG916829.1	16776896
3729	HG916829.1	16781967
3734	HG916829.1	16882171
3747	HG916829.1	17205948
3750	HG916829.1	17276848
3763	HG916829.1	17390300
3765	HG916829.1	17455830
3776	HG916829.1	1755691
3777	HG916829.1	1755694
3778	HG916829.1	17617066
3781	HG916829.1	17629998
3789	HG916829.1	17721855
3791	HG916829.1	17810869
3800	HG916829.1	18028263
3814	HG916829.1	18227521
3817	HG916829.1	18228377
3823	HG916829.1	18317944
3828	HG916829.1	18345101
3831	HG916829.1	18391777
3841	HG916829.1	18540426
3842	HG916829.1	18540429
3844	HG916829.1	18553707
3845	HG916829.1	18555882
3849	HG916829.1	18586953
3853	HG916829.1	18590002
3857	HG916829.1	18602882
3859	HG916829.1	18610693
3862	HG916829.1	18626054
3863	HG916829.1	18626057
3865	HG916829.1	18640070
3869	HG916829.1	18679227
3872	HG916829.1	18718507
3878	HG916829.1	18760028
3879	HG916829.1	18766351
3881	HG916829.1	1877933
3891	HG916829.1	18976620
3895	HG916829.1	19052503
3898	HG916829.1	19061828
3907	HG916829.1	19156085
3910	HG916829.1	19164665
3911	HG916829.1	19192127
3916	HG916829.1	19253331
3920	HG916829.1	19314278
3922	HG916829.1	19329145
3924	HG916829.1	19330099
3927	HG916829.1	19430229
3938	HG916829.1	19559516
3939	HG916829.1	19559519
3940	HG916829.1	19560848
3942	HG916829.1	1957884
3944	HG916829.1	19667214
3959	HG916829.1	19815369
3961	HG916829.1	19819070
3962	HG916829.1	19819073
3963	HG916829.1	19821818
3966	HG916829.1	19843509
3974	HG916829.1	19902268
3980	HG916829.1	19962378
3981	HG916829.1	20021933
3982	HG916829.1	20021936
3984	HG916829.1	20042967
3988	HG916829.1	20106191
3991	HG916829.1	20128361
3992	HG916829.1	20154236
3993	HG916829.1	20154239
3997	HG916829.1	20171475
3998	HG916829.1	20187734
3999	HG916829.1	20187737
4002	HG916829.1	2023406
4003	HG916829.1	2023409
4007	HG916829.1	2025815
4008	HG916829.1	20275997
4012	HG916829.1	20315789
4015	HG916829.1	20378197
4019	HG916829.1	20397074
4025	HG916829.1	20439549
4043	HG916829.1	20626705
4044	HG916829.1	20626708
4050	HG916829.1	20709684
4055	HG916829.1	20787409
4060	HG916829.1	20799173
4063	HG916829.1	20813373
4071	HG916829.1	20918246
4072	HG916829.1	21186704
4074	HG916829.1	21218477
4080	HG916829.1	21241620
4084	HG916829.1	21264943
4086	HG916829.1	21286282
4100	HG916829.1	2148166
4101	HG916829.1	2148169
4103	HG916829.1	21523213
4111	HG916829.1	21617104
4120	HG916829.1	2165425
4121	HG916829.1	2165428
4122	HG916829.1	21698423
4134	HG916829.1	21828615
4137	HG916829.1	21851803
4140	HG916829.1	21855986
4146	HG916829.1	21945779
4154	HG916829.1	22112336
4157	HG916829.1	22165414
4158	HG916829.1	22176714
4166	HG916829.1	22291167
4168	HG916829.1	22292948
4171	HG916829.1	22416845
4179	HG916829.1	2244029
4182	HG916829.1	22455980
4183	HG916829.1	22493558
4188	HG916829.1	22553412
4191	HG916829.1	22563302
4194	HG916829.1	22599259
4196	HG916829.1	22659857
4201	HG916829.1	22735687
4207	HG916829.1	22771700
4211	HG916829.1	22776031
4212	HG916829.1	22777106
4217	HG916829.1	22792222
4222	HG916829.1	22796727
4223	HG916829.1	22796730
4224	HG916829.1	22836894
4226	HG916829.1	22837444
4228	HG916829.1	22838373
4232	HG916829.1	22843516
4234	HG916829.1	22844764
4235	HG916829.1	22844767
4236	HG916829.1	22848770
4237	HG916829.1	22848773
4243	HG916829.1	22861377
4245	HG916829.1	22891024
4246	HG916829.1	22893807
4248	HG916829.1	22912566
4250	HG916829.1	22923567
4252	HG916829.1	22930650
4253	HG916829.1	23036786
4256	HG916829.1	23104841
4258	HG916829.1	23121765
4263	HG916829.1	23161734
4271	HG916829.1	23234762
4276	HG916829.1	2466701
4277	HG916829.1	2466704
4285	HG916829.1	2623960
4297	HG916829.1	2747
4298	HG916829.1	2750
4303	HG916829.1	2893760
4305	HG916829.1	2931972
4310	HG916829.1	2992109
4315	HG916829.1	3250447
4317	HG916829.1	3252934
4324	HG916829.1	3334569
4325	HG916829.1	3364991
4333	HG916829.1	3404636
4334	HG916829.1	3404639
4335	HG916829.1	346255
4338	HG916829.1	3507552
4339	HG916829.1	3519759
4340	HG916829.1	3519762
4346	HG916829.1	3572870
4366	HG916829.1	4028458
4367	HG916829.1	4102193
4371	HG916829.1	4254287
4374	HG916829.1	427373
4379	HG916829.1	4361787
4382	HG916829.1	4414595
4383	HG916829.1	4468759
4385	HG916829.1	4507394
4386	HG916829.1	4507397
4387	HG916829.1	4516841
4392	HG916829.1	4586048
4393	HG916829.1	4659509
4402	HG916829.1	4872327
4407	HG916829.1	4999894
4411	HG916829.1	5102949
4416	HG916829.1	5176532
4417	HG916829.1	5176535
4420	HG916829.1	5182133
4421	HG916829.1	5182136
4425	HG916829.1	5204338
4427	HG916829.1	5212656
4429	HG916829.1	5380732
4432	HG916829.1	5528295
4433	HG916829.1	5569736
4440	HG916829.1	5652750
4443	HG916829.1	5693201
4444	HG916829.1	5693204
4445	HG916829.1	5696861
4449	HG916829.1	5723436
4450	HG916829.1	5746480
4451	HG916829.1	5746483
4456	HG916829.1	5939303
4459	HG916829.1	595616
4462	HG916829.1	6116525
4464	HG916829.1	6145844
4466	HG916829.1	6222091
4468	HG916829.1	6318662
4478	HG916829.1	6417496
4481	HG916829.1	64571
4482	HG916829.1	6494339
4483	HG916829.1	6494342
4488	HG916829.1	6574338
4498	HG916829.1	6695129
4503	HG916829.1	6753866
4505	HG916829.1	6761083
4506	HG916829.1	6775173
4519	HG916829.1	6979402
4523	HG916829.1	7064993
4524	HG916829.1	7064996
4529	HG916829.1	7271823
4540	HG916829.1	7372603
4542	HG916829.1	7385788
4543	HG916829.1	7385791
4581	HG916829.1	8098679
4586	HG916829.1	8256428
4587	HG916829.1	8256431
4595	HG916829.1	8510513
4597	HG916829.1	8521882
4598	HG916829.1	8531242
4604	HG916829.1	8747542
4612	HG916829.1	8904066
4614	HG916829.1	8942020
4618	HG916829.1	9004397
4623	HG916829.1	9030256
4624	HG916829.1	9075423
4626	HG916829.1	9081093
4640	HG916829.1	9357866
4649	HG916829.1	9452708
4652	HG916829.1	9466416
4657	HG916829.1	951339
4661	HG916829.1	9560959
4672	HG916829.1	9672376
4675	HG916829.1	969761
4703	HG916830.1	1005728
4707	HG916830.1	10095363
4714	HG916830.1	10276176
4715	HG916830.1	10305290
4716	HG916830.1	10305293
4726	HG916830.1	1041464
4738	HG916830.1	10538285
4742	HG916830.1	10560670
4744	HG916830.1	10590144
4746	HG916830.1	1059782
4747	HG916830.1	1059785
4759	HG916830.1	10785432
4766	HG916830.1	10797170
4795	HG916830.1	11303826
4805	HG916830.1	1145204
4818	HG916830.1	11774830
4826	HG916830.1	118464
4827	HG916830.1	118467
4830	HG916830.1	12005231
4834	HG916830.1	12130309
4837	HG916830.1	12196462
4844	HG916830.1	12268738
4850	HG916830.1	12329679
4862	HG916830.1	12555583
4866	HG916830.1	12570374
4870	HG916830.1	12623856
4878	HG916830.1	12770010
4880	HG916830.1	12777602
4884	HG916830.1	12830816
4886	HG916830.1	12838772
4894	HG916830.1	1289408
4898	HG916830.1	12977885
4903	HG916830.1	13069422
4905	HG916830.1	13076401
4909	HG916830.1	1312713
4910	HG916830.1	13150224
4918	HG916830.1	13239728
4921	HG916830.1	13312897
4922	HG916830.1	13312900
4923	HG916830.1	13354401
4925	HG916830.1	1339422
4927	HG916830.1	13430522
4929	HG916830.1	1347941
4930	HG916830.1	1347944
4933	HG916830.1	13531538
4934	HG916830.1	13531541
4941	HG916830.1	13624462
4947	HG916830.1	13745994
4955	HG916830.1	13853871
4956	HG916830.1	13853874
4957	HG916830.1	1387798
4958	HG916830.1	1387801
4960	HG916830.1	13904074
4966	HG916830.1	14087269
4968	HG916830.1	14138400
4975	HG916830.1	14215995
4976	HG916830.1	14220529
4978	HG916830.1	1424059
4980	HG916830.1	14275591
4984	HG916830.1	14533432
4985	HG916830.1	14561024
4993	HG916830.1	14670889
5007	HG916830.1	1495315
5009	HG916830.1	1496165
5010	HG916830.1	15066462
5013	HG916830.1	15090142
5019	HG916830.1	15141152
5030	HG916830.1	15351178
5031	HG916830.1	15351181
5032	HG916830.1	15360844
5033	HG916830.1	15360871
5039	HG916830.1	1539586
5044	HG916830.1	15440656
5047	HG916830.1	15441786
5064	HG916830.1	15577289
5065	HG916830.1	15603243
5083	HG916830.1	1582611
5084	HG916830.1	1582614
5085	HG916830.1	15836131
5087	HG916830.1	1586139
5096	HG916830.1	15982422
5098	HG916830.1	15995279
5103	HG916830.1	16023223
5105	HG916830.1	16036239
5111	HG916830.1	16172928
5112	HG916830.1	16224770
5115	HG916830.1	1624808
5119	HG916830.1	16261407
5121	HG916830.1	1626165
5122	HG916830.1	16278593
5125	HG916830.1	16283245
5140	HG916830.1	16379259
5154	HG916830.1	16440358
5159	HG916830.1	16450990
5160	HG916830.1	16454370
5161	HG916830.1	16454373
5162	HG916830.1	16454847
5164	HG916830.1	16457556
5167	HG916830.1	1646661
5168	HG916830.1	16481533
5184	HG916830.1	16655391
5192	HG916830.1	16812910
5193	HG916830.1	16812913
5194	HG916830.1	16857743
5205	HG916830.1	17165229
5210	HG916830.1	17224084
5221	HG916830.1	17278014
5235	HG916830.1	1741665
5237	HG916830.1	17437534
5245	HG916830.1	17577596
5246	HG916830.1	17584237
5250	HG916830.1	17652766
5251	HG916830.1	17652769
5261	HG916830.1	17873343
5265	HG916830.1	17899534
5266	HG916830.1	17899537
5268	HG916830.1	17967991
5269	HG916830.1	17967994
5284	HG916830.1	18123785
5288	HG916830.1	18166494
5313	HG916830.1	18545725
5314	HG916830.1	18583451
5317	HG916830.1	18584344
5325	HG916830.1	18735160
5331	HG916830.1	1893321
5333	HG916830.1	19042159
5335	HG916830.1	19075880
5342	HG916830.1	19228119
5344	HG916830.1	19232066
5354	HG916830.1	19486004
5364	HG916830.1	19695268
5368	HG916830.1	19813796
5369	HG916830.1	19813799
5376	HG916830.1	20005877
5382	HG916830.1	20161827
5383	HG916830.1	20236369
5384	HG916830.1	20236372
5391	HG916830.1	20380724
5393	HG916830.1	20387796
5395	HG916830.1	2041054
5405	HG916830.1	20572300
5414	HG916830.1	20760663
5415	HG916830.1	20760666
5416	HG916830.1	20796096
5420	HG916830.1	20924363
5423	HG916830.1	20952106
5433	HG916830.1	21050880
5434	HG916830.1	21069194
5456	HG916830.1	21238374
5459	HG916830.1	21338452
5464	HG916830.1	21388777
5465	HG916830.1	21390911
5467	HG916830.1	2143999
5468	HG916830.1	2144002
5469	HG916830.1	21449285
5471	HG916830.1	2146010
5497	HG916830.1	21731987
5509	HG916830.1	21839871
5518	HG916830.1	21897302
5524	HG916830.1	21905281
5532	HG916830.1	21988742
5533	HG916830.1	22064299
5537	HG916830.1	2214821
5543	HG916830.1	22296676
5545	HG916830.1	22307441
5550	HG916830.1	22354994
5555	HG916830.1	22436429
5565	HG916830.1	22687385
5566	HG916830.1	22687388
5567	HG916830.1	22822052
5568	HG916830.1	22822055
5570	HG916830.1	22842103
5584	HG916830.1	23215522
5593	HG916830.1	2332760
5594	HG916830.1	2332763
5596	HG916830.1	23348768
5598	HG916830.1	23369400
5599	HG916830.1	23400696
5605	HG916830.1	2341923
5610	HG916830.1	23489940
5616	HG916830.1	23556568
5626	HG916830.1	23658207
5632	HG916830.1	23775482
5640	HG916830.1	23892744
5648	HG916830.1	23954434
5663	HG916830.1	24169515
5675	HG916830.1	2445179
5680	HG916830.1	24552769
5681	HG916830.1	24578398
5682	HG916830.1	24578401
5686	HG916830.1	24652293
5688	HG916830.1	2465258
5694	HG916830.1	2477966
5695	HG916830.1	24790269
5697	HG916830.1	24822362
5698	HG916830.1	24822365
5700	HG916830.1	24832520
5704	HG916830.1	24849161
5707	HG916830.1	2490338
5710	HG916830.1	24925089
5712	HG916830.1	2492608
5723	HG916830.1	2511398
5727	HG916830.1	25207078
5747	HG916830.1	25463198
5751	HG916830.1	25484075
5756	HG916830.1	25568256
5766	HG916830.1	25689182
5769	HG916830.1	25730129
5770	HG916830.1	25736777
5771	HG916830.1	25736780
5789	HG916830.1	25971233
5791	HG916830.1	25989591
5793	HG916830.1	26024303
5798	HG916830.1	26092275
5800	HG916830.1	26109957
5807	HG916830.1	26183332
5812	HG916830.1	26230470
5813	HG916830.1	26230473
5815	HG916830.1	26233243
5819	HG916830.1	26290696
5821	HG916830.1	26303386
5831	HG916830.1	26418562
5836	HG916830.1	26460013
5837	HG916830.1	26461037
5843	HG916830.1	26500077
5845	HG916830.1	26508979
5846	HG916830.1	26524685
5856	HG916830.1	26629251
5871	HG916830.1	26778194
5872	HG916830.1	26781393
5879	HG916830.1	26852462
5880	HG916830.1	26852465
5882	HG916830.1	26887720
5887	HG916830.1	26930600
5891	HG916830.1	26951583
5893	HG916830.1	26960492
5898	HG916830.1	26973865
5903	HG916830.1	26990833
5904	HG916830.1	26990836
5908	HG916830.1	27037719
5912	HG916830.1	27099479
5913	HG916830.1	27099482
5917	HG916830.1	2713851
5921	HG916830.1	27157958
5928	HG916830.1	27262236
5933	HG916830.1	27288335
5934	HG916830.1	27288338
5935	HG916830.1	27301179
5936	HG916830.1	27301182
5938	HG916830.1	2733499
5939	HG916830.1	27360849
5947	HG916830.1	2738637
5956	HG916830.1	27502127
5957	HG916830.1	27502130
5963	HG916830.1	27577475
5965	HG916830.1	27589303
5970	HG916830.1	2857217
5978	HG916830.1	3017821
5980	HG916830.1	3058126
5982	HG916830.1	3076466
5983	HG916830.1	3076469
5991	HG916830.1	3211571
5992	HG916830.1	3212034
6003	HG916830.1	3338413
6007	HG916830.1	344812
6011	HG916830.1	3506089
6018	HG916830.1	3647695
6020	HG916830.1	3658592
6036	HG916830.1	4130355
6045	HG916830.1	4224557
6047	HG916830.1	424326
6048	HG916830.1	424329
6054	HG916830.1	4358836
6057	HG916830.1	4374745
6059	HG916830.1	4382557
6060	HG916830.1	4382560
6061	HG916830.1	4413844
6067	HG916830.1	4528246
6068	HG916830.1	4528249
6070	HG916830.1	4535477
6073	HG916830.1	4594937
6079	HG916830.1	4685079
6080	HG916830.1	4685082
6083	HG916830.1	4703603
6089	HG916830.1	4791346
6092	HG916830.1	488450
6093	HG916830.1	488453
6096	HG916830.1	4920422
6098	HG916830.1	4921852
6101	HG916830.1	4953325
6102	HG916830.1	5053670
6109	HG916830.1	512346
6114	HG916830.1	5146931
6126	HG916830.1	5260809
6127	HG916830.1	5274980
6128	HG916830.1	5274983
6135	HG916830.1	5335139
6141	HG916830.1	5341145
6142	HG916830.1	5375231
6143	HG916830.1	5375234
6150	HG916830.1	5637226
6154	HG916830.1	5643239
6159	HG916830.1	5725084
6169	HG916830.1	5974825
6171	HG916830.1	5995945
6172	HG916830.1	5995948
6173	HG916830.1	6005890
6174	HG916830.1	6005893
6175	HG916830.1	6075718
6177	HG916830.1	6086615
6179	HG916830.1	6138872
6181	HG916830.1	6172302
6188	HG916830.1	6214612
6189	HG916830.1	622146
6198	HG916830.1	6328975
6202	HG916830.1	6369225
6210	HG916830.1	6425539
6220	HG916830.1	6499431
6221	HG916830.1	6500340
6222	HG916830.1	6500343
6233	HG916830.1	6789924
6234	HG916830.1	681001
6235	HG916830.1	681004
6253	HG916830.1	7200739
6255	HG916830.1	7314116
6256	HG916830.1	7369731
6257	HG916830.1	7369734
6262	HG916830.1	7612141
6267	HG916830.1	7690059
6277	HG916830.1	7750127
6278	HG916830.1	7840663
6281	HG916830.1	7917633
6282	HG916830.1	7934756
6293	HG916830.1	8036530
6296	HG916830.1	8049115
6302	HG916830.1	8115255
6304	HG916830.1	8144430
6305	HG916830.1	8144433
6306	HG916830.1	8146401
6307	HG916830.1	8146404
6310	HG916830.1	8168017
6313	HG916830.1	8174064
6315	HG916830.1	8177268
6317	HG916830.1	8273287
6323	HG916830.1	8313190
6332	HG916830.1	8483986
6333	HG916830.1	8483989
6336	HG916830.1	8577381
6338	HG916830.1	8579577
6342	HG916830.1	8619095
6343	HG916830.1	8619098
6344	HG916830.1	8621246
6347	HG916830.1	8647011
6352	HG916830.1	8666571
6353	HG916830.1	8697042
6355	HG916830.1	8716048
6356	HG916830.1	8716051
6359	HG916830.1	8937527
6360	HG916830.1	8937530
6361	HG916830.1	8962407
6364	HG916830.1	8971021
6366	HG916830.1	8983567
6368	HG916830.1	9032096
6373	HG916830.1	909600
6374	HG916830.1	909603
6379	HG916830.1	9124731
6380	HG916830.1	9124734
6382	HG916830.1	9126145
6387	HG916830.1	921750
6389	HG916830.1	9250721
6391	HG916830.1	9267019
6398	HG916830.1	9314668
6399	HG916830.1	9314671
6403	HG916830.1	9488479
6410	HG916830.1	9536137
6414	HG916830.1	9610014
6415	HG916830.1	9703220
6417	HG916830.1	970858
6429	HG916831.1	10003109
6430	HG916831.1	10024912
6435	HG916831.1	10109895
6437	HG916831.1	10139653
6440	HG916831.1	10189677
6441	HG916831.1	10189680
6442	HG916831.1	10267526
6444	HG916831.1	10272962
6449	HG916831.1	10305795
6451	HG916831.1	10310598
6452	HG916831.1	10342223
6454	HG916831.1	10358419
6457	HG916831.1	10412948
6461	HG916831.1	10433529
6468	HG916831.1	10707835
6475	HG916831.1	10811461
6476	HG916831.1	10819266
6478	HG916831.1	10843442
6484	HG916831.1	1096978
6487	HG916831.1	10994807
6489	HG916831.1	11054614
6490	HG916831.1	11054617
6495	HG916831.1	11111820
6502	HG916831.1	1115242
6507	HG916831.1	11217556
6512	HG916831.1	11321054
6513	HG916831.1	11321057
6520	HG916831.1	11345699
6529	HG916831.1	11375914
6532	HG916831.1	11434824
6541	HG916831.1	1152001
6552	HG916831.1	11669091
6556	HG916831.1	11747375
6561	HG916831.1	11763098
6569	HG916831.1	11865286
6571	HG916831.1	11870117
6572	HG916831.1	11871338
6576	HG916831.1	11896404
6583	HG916831.1	12097505
6586	HG916831.1	12120365
6590	HG916831.1	12159810
6592	HG916831.1	12209023
6594	HG916831.1	12235937
6630	HG916831.1	12751670
6632	HG916831.1	12774983
6633	HG916831.1	12774986
6641	HG916831.1	12860131
6642	HG916831.1	12860134
6644	HG916831.1	12894690
6647	HG916831.1	13000007
6656	HG916831.1	13187395
6658	HG916831.1	13213427
6663	HG916831.1	13355656
6666	HG916831.1	13377168
6667	HG916831.1	1346902
6672	HG916831.1	1353088
6675	HG916831.1	13537824
6686	HG916831.1	1371215
6692	HG916831.1	13785719
6695	HG916831.1	1379568
6699	HG916831.1	13833027
6702	HG916831.1	1388736
6706	HG916831.1	13926265
6715	HG916831.1	1417023
6727	HG916831.1	14426031
6741	HG916831.1	1468239
6746	HG916831.1	14741659
6756	HG916831.1	14794404
6757	HG916831.1	14794407
6763	HG916831.1	14858970
6764	HG916831.1	14893405
6768	HG916831.1	14963980
6770	HG916831.1	14981547
6774	HG916831.1	15028201
6797	HG916831.1	15260097
6814	HG916831.1	15739125
6820	HG916831.1	15852293
6828	HG916831.1	1604014
6844	HG916831.1	16325130
6852	HG916831.1	16462218
6858	HG916831.1	16593982
6868	HG916831.1	16710125
6871	HG916831.1	16734434
6878	HG916831.1	16848967
6880	HG916831.1	16856762
6889	HG916831.1	1704079
6890	HG916831.1	1704082
6894	HG916831.1	17187908
6904	HG916831.1	172877
6907	HG916831.1	17366118
6909	HG916831.1	17424117
6914	HG916831.1	17460121
6916	HG916831.1	1755661
6919	HG916831.1	17618106
6922	HG916831.1	17657739
6927	HG916831.1	17800909
6931	HG916831.1	17828814
6933	HG916831.1	17896020
6936	HG916831.1	17906860
6940	HG916831.1	17931843
6943	HG916831.1	17934625
6971	HG916831.1	18130518
6973	HG916831.1	18141704
6979	HG916831.1	18267964
6990	HG916831.1	183113
6991	HG916831.1	183116
6996	HG916831.1	18427794
7003	HG916831.1	1863644
7007	HG916831.1	18679781
7023	HG916831.1	1889780
7031	HG916831.1	18996966
7040	HG916831.1	19184928
7046	HG916831.1	19263460
7055	HG916831.1	19517072
7059	HG916831.1	19523945
7063	HG916831.1	195464
7065	HG916831.1	19592779
7067	HG916831.1	19677596
7079	HG916831.1	1994613
7089	HG916831.1	20080919
7090	HG916831.1	20159028
7092	HG916831.1	20194289
7097	HG916831.1	20230234
7103	HG916831.1	20351972
7108	HG916831.1	2039897
7109	HG916831.1	20423792
7111	HG916831.1	20500605
7112	HG916831.1	20500608
7115	HG916831.1	20680631
7120	HG916831.1	20721867
7122	HG916831.1	20786077
7125	HG916831.1	20831858
7135	HG916831.1	21011352
7139	HG916831.1	21042477
7142	HG916831.1	21159454
7167	HG916831.1	21485967
7184	HG916831.1	21734098
7190	HG916831.1	21830640
7192	HG916831.1	21859254
7204	HG916831.1	22146211
7205	HG916831.1	22146214
7210	HG916831.1	22272326
7212	HG916831.1	22294638
7219	HG916831.1	22422771
7220	HG916831.1	22422774
7221	HG916831.1	22424688
7224	HG916831.1	22427005
7226	HG916831.1	22442779
7234	HG916831.1	22531445
7235	HG916831.1	22534902
7245	HG916831.1	22841961
7247	HG916831.1	22885637
7250	HG916831.1	22999506
7252	HG916831.1	23009665
7254	HG916831.1	23014164
7255	HG916831.1	23014167
7259	HG916831.1	23083819
7261	HG916831.1	23088810
7265	HG916831.1	23152921
7266	HG916831.1	23155240
7272	HG916831.1	23176537
7276	HG916831.1	2318347
7277	HG916831.1	2318350
7281	HG916831.1	23216583
7282	HG916831.1	23250670
7283	HG916831.1	23250673
7284	HG916831.1	23306867
7287	HG916831.1	23337314
7292	HG916831.1	23402980
7294	HG916831.1	23424742
7295	HG916831.1	23424745
7298	HG916831.1	23518743
7299	HG916831.1	23518746
7300	HG916831.1	23529004
7302	HG916831.1	23530927
7303	HG916831.1	23578952
7305	HG916831.1	23596391
7307	HG916831.1	23601530
7310	HG916831.1	2363577
7311	HG916831.1	2367010
7312	HG916831.1	2367013
7315	HG916831.1	23706765
7320	HG916831.1	23758608
7321	HG916831.1	23764233
7328	HG916831.1	23815665
7333	HG916831.1	23820554
7335	HG916831.1	23828033
7346	HG916831.1	2391792
7347	HG916831.1	2391795
7348	HG916831.1	23924474
7360	HG916831.1	2409403
7366	HG916831.1	24150117
7379	HG916831.1	24320061
7384	HG916831.1	2442205
7391	HG916831.1	24500566
7393	HG916831.1	24512683
7395	HG916831.1	24527697
7396	HG916831.1	24527700
7401	HG916831.1	24668659
7404	HG916831.1	24683008
7408	HG916831.1	24721283
7413	HG916831.1	2478993
7415	HG916831.1	24818220
7416	HG916831.1	24818223
7427	HG916831.1	24971571
7434	HG916831.1	2507789
7436	HG916831.1	25093052
7437	HG916831.1	2515641
7440	HG916831.1	25163508
7444	HG916831.1	25200059
7445	HG916831.1	25203512
7457	HG916831.1	25375504
7459	HG916831.1	25384881
7461	HG916831.1	25432831
7462	HG916831.1	25432834
7465	HG916831.1	25460306
7466	HG916831.1	25460309
7468	HG916831.1	25472026
7469	HG916831.1	25533557
7470	HG916831.1	25533560
7478	HG916831.1	25692915
7479	HG916831.1	25724343
7486	HG916831.1	25766879
7488	HG916831.1	25767615
7497	HG916831.1	25842091
7502	HG916831.1	25855437
7507	HG916831.1	25932472
7508	HG916831.1	25932475
7510	HG916831.1	25957923
7517	HG916831.1	26026162
7518	HG916831.1	26037677
7523	HG916831.1	26039773
7528	HG916831.1	26199839
7538	HG916831.1	26334251
7540	HG916831.1	26358365
7541	HG916831.1	26360075
7542	HG916831.1	26360078
7545	HG916831.1	26388073
7550	HG916831.1	26509298
7555	HG916831.1	2660453
7562	HG916831.1	2677329
7568	HG916831.1	26871044
7571	HG916831.1	26980153
7573	HG916831.1	26981652
7575	HG916831.1	26994019
7579	HG916831.1	27127056
7580	HG916831.1	2712853
7581	HG916831.1	2712856
7583	HG916831.1	27213548
7586	HG916831.1	27311456
7590	HG916831.1	27408915
7591	HG916831.1	27408918
7601	HG916831.1	27508960
7611	HG916831.1	27583153
7616	HG916831.1	27592493
7619	HG916831.1	27626393
7622	HG916831.1	27649372
7624	HG916831.1	276780
7628	HG916831.1	27792802
7629	HG916831.1	27792805
7639	HG916831.1	27833257
7642	HG916831.1	27901243
7643	HG916831.1	27901246
7645	HG916831.1	2790981
7646	HG916831.1	27944997
7648	HG916831.1	28013663
7653	HG916831.1	28039581
7656	HG916831.1	28049668
7660	HG916831.1	28059752
7668	HG916831.1	28184283
7669	HG916831.1	28189470
7673	HG916831.1	28293487
7680	HG916831.1	28349014
7683	HG916831.1	28375500
7684	HG916831.1	2880960
7685	HG916831.1	2880963
7689	HG916831.1	2945645
7691	HG916831.1	2980282
7695	HG916831.1	3093994
7707	HG916831.1	3262351
7708	HG916831.1	3262354
7710	HG916831.1	3335832
7720	HG916831.1	3688747
7728	HG916831.1	389745
7729	HG916831.1	389748
7731	HG916831.1	3902019
7733	HG916831.1	3917317
7734	HG916831.1	3975468
7738	HG916831.1	4060653
7740	HG916831.1	4103007
7745	HG916831.1	4177021
7747	HG916831.1	4214095
7748	HG916831.1	4214098
7758	HG916831.1	441236
7760	HG916831.1	4453513
7770	HG916831.1	4917587
7775	HG916831.1	4970602
7777	HG916831.1	49771
7779	HG916831.1	5037752
7784	HG916831.1	5088194
7789	HG916831.1	5141023
7801	HG916831.1	5404578
7802	HG916831.1	5404581
7806	HG916831.1	5527263
7816	HG916831.1	5622366
7825	HG916831.1	5725941
7826	HG916831.1	5725944
7831	HG916831.1	5875422
7832	HG916831.1	5875425
7835	HG916831.1	5962742
7842	HG916831.1	61076
7849	HG916831.1	6182805
7855	HG916831.1	6229742
7856	HG916831.1	6229745
7861	HG916831.1	6249582
7866	HG916831.1	6357869
7868	HG916831.1	6423013
7877	HG916831.1	6606966
7878	HG916831.1	6606969
7891	HG916831.1	6859639
7892	HG916831.1	6859642
7896	HG916831.1	6906888
7899	HG916831.1	6935323
7900	HG916831.1	6935326
7902	HG916831.1	6979588
7903	HG916831.1	6999409
7906	HG916831.1	7024820
7907	HG916831.1	7027762
7916	HG916831.1	7045739
7918	HG916831.1	7110124
7922	HG916831.1	721214
7926	HG916831.1	7252068
7932	HG916831.1	7385397
7933	HG916831.1	7385400
7939	HG916831.1	7423315
7941	HG916831.1	7431942
7942	HG916831.1	7436440
7955	HG916831.1	7714857
7967	HG916831.1	7928741
7968	HG916831.1	7928744
7983	HG916831.1	8104528
7984	HG916831.1	8104531
7993	HG916831.1	8205624
8001	HG916831.1	8370840
8013	HG916831.1	8501109
8021	HG916831.1	8597710
8025	HG916831.1	8615660
8029	HG916831.1	8729477
8036	HG916831.1	8904675
8044	HG916831.1	8949191
8064	HG916831.1	9162615
8068	HG916831.1	9302208
8070	HG916831.1	9394379
8071	HG916831.1	9394382
8077	HG916831.1	9414602
8078	HG916831.1	9447793
8079	HG916831.1	9447796
8084	HG916831.1	9541061
8087	HG916831.1	9589090
8089	HG916831.1	9660647
8099	HG916831.1	9867558
8111	HG916832.1	10076049
8121	HG916832.1	10173096
8122	HG916832.1	10173099
8128	HG916832.1	10353392
8129	HG916832.1	10402707
8145	HG916832.1	10538552
8154	HG916832.1	10716039
8158	HG916832.1	10760080
8162	HG916832.1	10766982
8164	HG916832.1	10771130
8167	HG916832.1	1084834
8175	HG916832.1	10927760
8183	HG916832.1	11001509
8192	HG916832.1	110937
8197	HG916832.1	11116052
8201	HG916832.1	1114178
8213	HG916832.1	11371782
8214	HG916832.1	11371785
8215	HG916832.1	1137295
8216	HG916832.1	1137298
8221	HG916832.1	11466760
8224	HG916832.1	11522980
8232	HG916832.1	11726482
8244	HG916832.1	1188284
8248	HG916832.1	11903656
8252	HG916832.1	11920366
8254	HG916832.1	11923985
8258	HG916832.1	11991777
8264	HG916832.1	12011409
8268	HG916832.1	12071506
8285	HG916832.1	12188489
8294	HG916832.1	12288737
8297	HG916832.1	12348564
8301	HG916832.1	12429369
8302	HG916832.1	12437576
8303	HG916832.1	12437579
8308	HG916832.1	12511199
8319	HG916832.1	12652132
8320	HG916832.1	1265850
8321	HG916832.1	1265853
8322	HG916832.1	12660493
8323	HG916832.1	12660496
8326	HG916832.1	12691850
8329	HG916832.1	1271330
8336	HG916832.1	12881931
8341	HG916832.1	12912733
8344	HG916832.1	12923640
8346	HG916832.1	12937082
8351	HG916832.1	12985648
8352	HG916832.1	12985651
8354	HG916832.1	13045202
8357	HG916832.1	13132544
8369	HG916832.1	1324671
8370	HG916832.1	1324674
8377	HG916832.1	13488217
8379	HG916832.1	13498400
8381	HG916832.1	1357685
8398	HG916832.1	13691292
8402	HG916832.1	13782757
8403	HG916832.1	1381906
8406	HG916832.1	13844061
8418	HG916832.1	13924679
8422	HG916832.1	13974375
8428	HG916832.1	14154218
8430	HG916832.1	14156418
8447	HG916832.1	14619682
8451	HG916832.1	14696155
8470	HG916832.1	1510476
8490	HG916832.1	15497272
8494	HG916832.1	15595871
8496	HG916832.1	15686769
8498	HG916832.1	15739461
8501	HG916832.1	15786257
8505	HG916832.1	15809375
8508	HG916832.1	15882030
8509	HG916832.1	15882033
8510	HG916832.1	15891609
8528	HG916832.1	16080712
8536	HG916832.1	16190028
8537	HG916832.1	16190031
8539	HG916832.1	16202972
8541	HG916832.1	16205300
8544	HG916832.1	16226949
8546	HG916832.1	16316526
8547	HG916832.1	16316529
8548	HG916832.1	16318171
8549	HG916832.1	16318174
8555	HG916832.1	16431080
8582	HG916832.1	16801535
8586	HG916832.1	16820865
8590	HG916832.1	16852256
8594	HG916832.1	16873948
8607	HG916832.1	17056502
8613	HG916832.1	17138831
8643	HG916832.1	17720866
8645	HG916832.1	177333
8649	HG916832.1	17761167
8661	HG916832.1	17849178
8666	HG916832.1	17854488
8673	HG916832.1	17896487
8676	HG916832.1	17962045
8678	HG916832.1	17962958
8690	HG916832.1	18289955
8691	HG916832.1	18289958
8692	HG916832.1	1831740
8693	HG916832.1	1831743
8695	HG916832.1	18346897
8699	HG916832.1	183731
8706	HG916832.1	18408850
8707	HG916832.1	18435635
8710	HG916832.1	18447890
8725	HG916832.1	18660251
8732	HG916832.1	18844441
8741	HG916832.1	18897647
8742	HG916832.1	18898840
8746	HG916832.1	18933341
8751	HG916832.1	19032173
8755	HG916832.1	19121325
8758	HG916832.1	19184840
8766	HG916832.1	19235909
8768	HG916832.1	19271535
8769	HG916832.1	19273377
8783	HG916832.1	19400234
8786	HG916832.1	19405536
8791	HG916832.1	19498029
8795	HG916832.1	1955923
8799	HG916832.1	19660126
8801	HG916832.1	19662512
8802	HG916832.1	19690931
8804	HG916832.1	19720808
8809	HG916832.1	19744278
8817	HG916832.1	19835335
8819	HG916832.1	1985243
8828	HG916832.1	19961952
8847	HG916832.1	20052220
8848	HG916832.1	20082898
8849	HG916832.1	20103811
8857	HG916832.1	2017810
8863	HG916832.1	20224952
8866	HG916832.1	20351926
8867	HG916832.1	20356030
8872	HG916832.1	20453180
8873	HG916832.1	20453183
8874	HG916832.1	20495765
8904	HG916832.1	20830076
8912	HG916832.1	20877151
8915	HG916832.1	20939007
8949	HG916832.1	21085360
8979	HG916832.1	21406014
8981	HG916832.1	21411764
8990	HG916832.1	21589726
8992	HG916832.1	2159796
8993	HG916832.1	2159799
8999	HG916832.1	2171204
9001	HG916832.1	21761140
9005	HG916832.1	21775444
9006	HG916832.1	21819207
9009	HG916832.1	21901924
9014	HG916832.1	2211194
9016	HG916832.1	2213234
9024	HG916832.1	22182628
9027	HG916832.1	22210289
9033	HG916832.1	22355513
9034	HG916832.1	22358500
9051	HG916832.1	2259140
9052	HG916832.1	22607407
9053	HG916832.1	22607410
9059	HG916832.1	22681052
9072	HG916832.1	22925888
9073	HG916832.1	22925891
9078	HG916832.1	23035760
9085	HG916832.1	23151347
9087	HG916832.1	23191689
9091	HG916832.1	23208922
9092	HG916832.1	23208925
9093	HG916832.1	23218661
9095	HG916832.1	23223133
9104	HG916832.1	2329411
9105	HG916832.1	23294668
9109	HG916832.1	23305213
9110	HG916832.1	23305216
9118	HG916832.1	23434739
9121	HG916832.1	23460113
9124	HG916832.1	23484680
9128	HG916832.1	23512152
9137	HG916832.1	23604506
9138	HG916832.1	23604509
9140	HG916832.1	23678634
9141	HG916832.1	23689134
9150	HG916832.1	23709850
9155	HG916832.1	23740203
9156	HG916832.1	23740206
9158	HG916832.1	23766335
9162	HG916832.1	23808529
9163	HG916832.1	23821597
9165	HG916832.1	23822781
9166	HG916832.1	23822784
9167	HG916832.1	2382615
9173	HG916832.1	23867185
9176	HG916832.1	23879724
9196	HG916832.1	24048756
9200	HG916832.1	24125076
9201	HG916832.1	24167927
9212	HG916832.1	24323350
9215	HG916832.1	24335551
9217	HG916832.1	24354116
9219	HG916832.1	24360187
9221	HG916832.1	2436311
9233	HG916832.1	24510202
9238	HG916832.1	24602392
9242	HG916832.1	24662437
9243	HG916832.1	24667881
9246	HG916832.1	2470313
9257	HG916832.1	24824563
9259	HG916832.1	24836324
9263	HG916832.1	2489068
9269	HG916832.1	2491200
9277	HG916832.1	25005394
9280	HG916832.1	2501907
9282	HG916832.1	25033599
9288	HG916832.1	2507247
9290	HG916832.1	25082583
9292	HG916832.1	25112255
9296	HG916832.1	25144926
9301	HG916832.1	25312429
9303	HG916832.1	25315361
9318	HG916832.1	25527844
9321	HG916832.1	25554153
9329	HG916832.1	2681407
9332	HG916832.1	2725476
9335	HG916832.1	2806004
9342	HG916832.1	282847
9343	HG916832.1	2844848
9344	HG916832.1	2844851
9349	HG916832.1	2931672
9362	HG916832.1	3010314
9371	HG916832.1	3133412
9373	HG916832.1	3140129
9379	HG916832.1	3146414
9385	HG916832.1	320597
9386	HG916832.1	3247777
9387	HG916832.1	3247780
[truncated: 7,196 more rows]
